# Supplementary material for: 5,11-Dimethyl-6,12-dimeth­oxy­indolo[3,2-b]carbazole
Source: Acta Crystallogr Sect E Struct Rep Online. 2013 Jan 19;69(Pt 2):o255. doi: 10.1107/S1600536813001463 (PMC3569787; doi:10.1107/S1600536813001463)
Supplement: Supplementary file 1 [file e-69-0o255-sup1.cif]

##############################################################################
#                                                                            #
# This CIF contains the data in a paper accepted for publication in          #
# Acta Crystallographica Section E. It conforms to the requirements of       #
# Notes for Authors for Acta Crystallographica Section E, and has been       #
# peer reviewed under the auspices of the IUCr Commission on Journals.       #
#                                                                            #
# Full details of the Crystallographic Information File format               #
# are given in the paper "The Crystallographic Information File (CIF):       #
# a New Standard Archive File for Crystallography" by S. R. Hall, F. H.      #
# Allen and I. D. Brown [Acta Cryst. (1991), A47, 655-685].                  #
#                                                                            #
# The current version of the core CIF dictionary is obtainable from          #
# ftp://ftp.iucr.org/pub/cif_core.dic.                                       #
#                                                                            #
# Software is freely available for graphical display of the structure(s)     #
# in this CIF. For information consult the CIF software page                 #
# http://www.iucr.org/resources/cif/software.                                #
#                                                                            #
# This file may be used for bona fide research purposes within the           #
# scientific community so long as proper attribution is given to the journal # 
# article from which it was obtained.                                        #
#                                                                            #
##############################################################################
data_I
_audit_creation_method     SHELXL-97
_chemical_name_systematic
;
5,11-Dimethyl-6,12-dimethoxyindolo[3,2-<i>b</i>]carbazole
;
_chemical_name_common     ?
_chemical_formula_moiety     'C22 H20 N2 O2'
_chemical_formula_sum     'C22 H20 N2 O2'
_chemical_formula_iupac     'C22 H20 N2 O2'
_chemical_formula_weight     344.40
_chemical_melting_point     530
_symmetry_cell_setting     monoclinic
_symmetry_space_group_name_H-M     'P 21/c'
_symmetry_space_group_name_Hall     '-P 2ybc'
loop_
    _symmetry_equiv_pos_as_xyz
    'x, y, z'
    '-x, y+1/2, -z+1/2'
    '-x, -y, -z'
    'x, -y-1/2, z-1/2'
_cell_length_a     11.229(4)
_cell_length_b     7.8561(7)
_cell_length_c     9.668(3)
_cell_angle_alpha     90.00
_cell_angle_beta     94.790(17)
_cell_angle_gamma     90.00
_cell_volume     849.9(4)
_cell_formula_units_Z     2
_cell_measurement_reflns_used     25
_cell_measurement_theta_min     30
_cell_measurement_theta_max     44
_cell_measurement_temperature     193(2)
_exptl_crystal_description     plate
_exptl_crystal_colour     colourless
_exptl_crystal_size_max     0.30
_exptl_crystal_size_mid     0.30
_exptl_crystal_size_min     0.18
_exptl_crystal_density_diffrn     1.346
_exptl_crystal_density_meas     ?
_exptl_crystal_density_method     'not measured'
_exptl_crystal_F_000     364
_exptl_absorpt_coefficient_mu     0.693
_exptl_absorpt_correction_type     none
_exptl_special_details
;
H-NMR (400 MHz, CDCl~3~): 8.25 (d, J = 7.7 Hz, 2 H), 7.58 (d, J = 7.7 Hz, 2 H),
7.50 (dt, J = 7.7 Hz, J= 1.0 Hz, 2 H), 7.26 - 7.22 (m, 2 H), 4.17 (s, 6 H,
CH~3~), 4.15 (s, CH~3~).
C-NMR (75 MHz, CDCl~3~): 145.2 (<i>s</i>), 136.4 (<i>s</i>), 128.5 (<i>s</i>),
125.6 (<i>d</i>), 122.7 (<i>d</i>), 121.5 (<i>s</i>), 118.7 (<i>d</i>), 117.8
(<i>s</i>), 108.0 (<i>d</i>), 61.8 (<i>q</i>), 31.2 (<i>q</i>).
IR (ATR) 3043, 2926, 2850, 2828, 1733, 1608, 1530, 1465, 1438, 1390, 1324,
1289, 1247, 1200, 1154, 1117, 1078, 1006, 933 cm^-1^.
MS (EI): 344 (100%) [<i>M</i>]^+^.
ESI-HRMS: C~22~H~21~N~2~O~2~ calcd.: 345.1603, found 345.1580.
UV-Vis (dichloromethane): \l = 393 nm, \l~max~ = 412 nm; Fluorescence: \l~max~
= 428 nm (dichloromethane).
;
_diffrn_ambient_temperature     193(2)
_diffrn_radiation_type     CuK\a
_diffrn_radiation_wavelength     1.54178
_diffrn_radiation_monochromator     graphite
_diffrn_measurement_device_type     'Enraf--Nonius CAD-4'
_diffrn_measurement_device     '\k-geometry diffractometer'
_diffrn_measurement_method     \w/2\q
_diffrn_detector_area_resol_mean     ?
_diffrn_reflns_number     1716
_diffrn_reflns_av_R_equivalents     0.0285
_diffrn_reflns_av_sigmaI/netI     0.0251
_diffrn_reflns_theta_min     3.95
_diffrn_reflns_theta_max     70.04
_diffrn_reflns_theta_full     70.04
_diffrn_measured_fraction_theta_max     0.998
_diffrn_measured_fraction_theta_full     0.998
_diffrn_reflns_limit_h_min     -13
_diffrn_reflns_limit_h_max     13
_diffrn_reflns_limit_k_min     -9
_diffrn_reflns_limit_k_max     0
_diffrn_reflns_limit_l_min     -11
_diffrn_reflns_limit_l_max     0
_diffrn_standards_number     3
_diffrn_standards_interval_count     ?
_diffrn_standards_interval_time     60
_diffrn_standards_decay_%     4
_refine_special_details
;
Refinement of <i>F</i>^2^ against ALL reflections. The weighted <i>R</i>-factor
<i>wR</i> and goodness of fit <i>S</i> are based on <i>F</i>^2^, conventional
<i>R</i>-factors <i>R</i> are based on <i>F</i>, with <i>F</i> set to zero for
negative <i>F</i>^2^. The threshold expression of <i>F</i>^2^ >
\s(<i>F</i>^2^) is used only for calculating <i>R</i>-factors(gt) <i>etc</i>.
and is not relevant to the choice of reflections for refinement.
<i>R</i>-factors based on <i>F</i>^2^ are statistically about twice as large
as those based on <i>F</i>, and <i>R</i>- factors based on ALL data will be
even larger.
;
_reflns_number_total     1612
_reflns_number_gt     1410
_reflns_threshold_expression     I>2\s(I)
_refine_ls_structure_factor_coef     Fsqd
_refine_ls_matrix_type     full
_refine_ls_R_factor_all     0.0563
_refine_ls_R_factor_gt     0.0485
_refine_ls_wR_factor_ref     0.1524
_refine_ls_wR_factor_obs     0.1443
_refine_ls_goodness_of_fit_ref     1.104
_refine_ls_restrained_S_all     1.104
_refine_ls_number_reflns     1612
_refine_ls_number_parameters     120
_refine_ls_number_restraints     0
_refine_ls_hydrogen_treatment     constr
_refine_ls_weighting_scheme     calc
_refine_ls_weighting_details
         'calc w=1/[\s^2^(Fo^2^)+(0.0969P)^2^+0.1743P] where P=(Fo^2^+2Fc^2^)/3'
_atom_sites_solution_hydrogens     geom
_atom_sites_solution_primary     direct
_atom_sites_solution_secondary     difmap
_refine_ls_shift/su_max     0.000
_refine_ls_shift/su_mean     0.000
_refine_diff_density_max     0.252
_refine_diff_density_min     -0.273
_refine_ls_extinction_method     none
_refine_ls_extinction_coef     ?
loop_
    _atom_type_symbol
    _atom_type_description
    _atom_type_scat_dispersion_real
    _atom_type_scat_dispersion_imag
    _atom_type_scat_source
    'C' 'C' 0.0181 0.0091
                         'International Tables Vol C Tables 4.2.6.8 and 6.1.1.4'
    'H' 'H' 0.0000 0.0000
                         'International Tables Vol C Tables 4.2.6.8 and 6.1.1.4'
    'N' 'N' 0.0311 0.0180
                         'International Tables Vol C Tables 4.2.6.8 and 6.1.1.4'
    'O' 'O' 0.0492 0.0322
                         'International Tables Vol C Tables 4.2.6.8 and 6.1.1.4'
_computing_data_collection     '<i>CAD-4 Software</i> (Enraf--Nonius, 1989)'
_computing_cell_refinement     '<i>CAD-4 Software</i> (Enraf--Nonius, 1989)'
_computing_data_reduction     'CORINC (Dr\"ager & Gattow, 1971)'
_computing_structure_solution     'SIR97 (Altomare <i>et al.</i>, 1999)'
_computing_structure_refinement     'SHELXL97 (Sheldrick, 2008)'
_computing_molecular_graphics     'PLATON (Spek, 2009)'
_computing_publication_material     'PLATON (Spek, 2009)'
loop_
    _atom_site_type_symbol
    _atom_site_label
    _atom_site_fract_x
    _atom_site_fract_y
    _atom_site_fract_z
    _atom_site_U_iso_or_equiv
    _atom_site_adp_type
    _atom_site_calc_flag
    _atom_site_refinement_flags
    _atom_site_occupancy
    _atom_site_symmetry_multiplicity
    _atom_site_disorder_assembly
    _atom_site_disorder_group
    N N1 0.25894(13) 0.42605(18) 0.48867(15) 0.0346(4) Uani d . 1 1 . .
    C C2 0.21698(16) 0.4933(2) 0.36211(18) 0.0342(4) Uani d . 1 1 . .
    C C3 0.10013(17) 0.4953(2) 0.3004(2) 0.0416(5) Uani d . 1 1 . .
    H H3 0.0365 0.4447 0.3445 0.050 Uiso calc R 1 1 . .
    C C4 0.08055(19) 0.5736(3) 0.1724(2) 0.0476(5) Uani d . 1 1 . .
    H H4 0.0018 0.5763 0.1282 0.057 Uiso calc R 1 1 . .
    C C5 0.1729(2) 0.6487(2) 0.1064(2) 0.0475(5) Uani d . 1 1 . .
    H H5 0.1561 0.7023 0.0188 0.057 Uiso calc R 1 1 . .
    C C6 0.28932(18) 0.6459(2) 0.16765(19) 0.0397(5) Uani d . 1 1 . .
    H H6 0.3524 0.6961 0.1223 0.048 Uiso calc R 1 1 . .
    C C7 0.31206(16) 0.56790(19) 0.29716(18) 0.0330(4) Uani d . 1 1 . .
    C C8 0.41824(15) 0.54265(19) 0.38964(17) 0.0303(4) Uani d . 1 1 . .
    C C9 0.38140(15) 0.45609(19) 0.50808(17) 0.0307(4) Uani d . 1 1 . .
    C C10 0.18776(17) 0.3313(3) 0.5793(2) 0.0480(5) Uani d . 1 1 . .
    H H10A 0.1158 0.2886 0.5262 0.072 Uiso calc R 1 1 . .
    H H10B 0.1648 0.4056 0.6540 0.072 Uiso calc R 1 1 . .
    H H10C 0.2344 0.2351 0.6194 0.072 Uiso calc R 1 1 . .
    C C11 0.53766(15) 0.58538(19) 0.38040(17) 0.0306(4) Uani d . 1 1 . .
    O O12 0.57194(11) 0.66686(14) 0.26343(12) 0.0364(4) Uani d . 1 1 . .
    C C13 0.6004(2) 0.5500(3) 0.15737(19) 0.0480(5) Uani d . 1 1 . .
    H H13A 0.6734 0.4877 0.1882 0.072 Uiso calc R 1 1 . .
    H H13B 0.6128 0.6130 0.0723 0.072 Uiso calc R 1 1 . .
    H H13C 0.5344 0.4693 0.1391 0.072 Uiso calc R 1 1 . .
loop_
    _atom_site_aniso_label
    _atom_site_aniso_U_11
    _atom_site_aniso_U_22
    _atom_site_aniso_U_33
    _atom_site_aniso_U_12
    _atom_site_aniso_U_13
    _atom_site_aniso_U_23
    N1 0.0362(8) 0.0301(7) 0.0376(8) -0.0027(6) 0.0035(6) 0.0014(6)
    C2 0.0405(9) 0.0242(8) 0.0376(9) 0.0030(7) 0.0014(7) -0.0048(7)
    C3 0.0375(9) 0.0346(9) 0.0524(11) 0.0047(7) 0.0018(8) -0.0054(8)
    C4 0.0440(10) 0.0399(10) 0.0564(12) 0.0108(8) -0.0101(9) -0.0038(9)
    C5 0.0569(12) 0.0346(10) 0.0486(11) 0.0073(8) -0.0107(9) 0.0039(8)
    C6 0.0507(11) 0.0269(8) 0.0404(10) 0.0003(7) -0.0032(8) 0.0018(7)
    C7 0.0414(9) 0.0209(7) 0.0362(9) -0.0002(6) 0.0008(7) -0.0032(6)
    C8 0.0414(9) 0.0197(7) 0.0297(8) -0.0015(6) 0.0018(6) -0.0019(6)
    C9 0.0381(9) 0.0211(7) 0.0332(9) -0.0027(6) 0.0044(7) -0.0023(6)
    C10 0.0382(10) 0.0556(12) 0.0509(12) -0.0064(9) 0.0085(8) 0.0114(9)
    C11 0.0425(9) 0.0202(7) 0.0295(8) -0.0030(6) 0.0049(7) 0.0001(6)
    O12 0.0488(8) 0.0283(6) 0.0327(7) -0.0052(5) 0.0060(5) 0.0053(5)
    C13 0.0740(14) 0.0391(10) 0.0323(10) -0.0070(9) 0.0123(9) 0.0010(7)
_geom_special_details
;
All e.s.d.'s (except the e.s.d. in the dihedral angle between two l.s. planes)
are estimated using the full covariance matrix. The cell e.s.d.'s are taken
into account individually in the estimation of e.s.d.'s in distances, angles
and torsion angles; correlations between e.s.d.'s in cell parameters are only
used when they are defined by crystal symmetry. An approximate (isotropic)
treatment of cell e.s.d.'s is used for estimating e.s.d.'s involving l.s.
planes.
;
loop_
    _geom_bond_atom_site_label_1
    _geom_bond_atom_site_label_2
    _geom_bond_site_symmetry_2
    _geom_bond_distance
    _geom_bond_publ_flag
    N1 C2 . 1.379(2) ?
    N1 C9 . 1.392(2) ?
    N1 C10 . 1.442(2) ?
    C2 C3 . 1.396(3) ?
    C2 C7 . 1.410(3) ?
    C3 C4 . 1.383(3) ?
    C3 H3 . 0.9500 ?
    C4 C5 . 1.393(3) ?
    C4 H4 . 0.9500 ?
    C5 C6 . 1.390(3) ?
    C5 H5 . 0.9500 ?
    C6 C7 . 1.398(2) ?
    C6 H6 . 0.9500 ?
    C7 C8 . 1.443(2) ?
    C8 C11 . 1.392(2) ?
    C8 C9 . 1.423(2) ?
    C9 C11 3_666 1.390(2) ?
    C10 H10A . 0.9800 ?
    C10 H10B . 0.9800 ?
    C10 H10C . 0.9800 ?
    C11 O12 . 1.3818(19) ?
    C11 C9 3_666 1.390(2) ?
    O12 C13 . 1.432(2) ?
    C13 H13A . 0.9800 ?
    C13 H13B . 0.9800 ?
    C13 H13C . 0.9800 ?
loop_
    _geom_angle_atom_site_label_1
    _geom_angle_atom_site_label_2
    _geom_angle_atom_site_label_3
    _geom_angle_site_symmetry_1
    _geom_angle_site_symmetry_3
    _geom_angle
    _geom_angle_publ_flag
    C2 N1 C9 . . 108.36(14) ?
    C2 N1 C10 . . 124.86(16) ?
    C9 N1 C10 . . 126.66(15) ?
    N1 C2 C3 . . 128.54(17) ?
    N1 C2 C7 . . 109.81(16) ?
    C3 C2 C7 . . 121.65(17) ?
    C4 C3 C2 . . 117.46(19) ?
    C4 C3 H3 . . 121.3 ?
    C2 C3 H3 . . 121.3 ?
    C3 C4 C5 . . 121.99(19) ?
    C3 C4 H4 . . 119.0 ?
    C5 C4 H4 . . 119.0 ?
    C6 C5 C4 . . 120.49(19) ?
    C6 C5 H5 . . 119.8 ?
    C4 C5 H5 . . 119.8 ?
    C5 C6 C7 . . 118.92(19) ?
    C5 C6 H6 . . 120.5 ?
    C7 C6 H6 . . 120.5 ?
    C6 C7 C2 . . 119.49(17) ?
    C6 C7 C8 . . 134.00(17) ?
    C2 C7 C8 . . 106.50(15) ?
    C11 C8 C9 . . 120.87(15) ?
    C11 C8 C7 . . 132.65(16) ?
    C9 C8 C7 . . 106.48(15) ?
    C11 C9 N1 3_666 . 129.75(16) ?
    C11 C9 C8 3_666 . 121.42(16) ?
    N1 C9 C8 . . 108.83(15) ?
    N1 C10 H10A . . 109.5 ?
    N1 C10 H10B . . 109.5 ?
    H10A C10 H10B . . 109.5 ?
    N1 C10 H10C . . 109.5 ?
    H10A C10 H10C . . 109.5 ?
    H10B C10 H10C . . 109.5 ?
    O12 C11 C9 . 3_666 122.33(15) ?
    O12 C11 C8 . . 119.98(15) ?
    C9 C11 C8 3_666 . 117.69(16) ?
    C11 O12 C13 . . 112.52(13) ?
    O12 C13 H13A . . 109.5 ?
    O12 C13 H13B . . 109.5 ?
    H13A C13 H13B . . 109.5 ?
    O12 C13 H13C . . 109.5 ?
    H13A C13 H13C . . 109.5 ?
    H13B C13 H13C . . 109.5 ?
loop_
    _geom_torsion_atom_site_label_1
    _geom_torsion_atom_site_label_2
    _geom_torsion_atom_site_label_3
    _geom_torsion_atom_site_label_4
    _geom_torsion_site_symmetry_1
    _geom_torsion_site_symmetry_2
    _geom_torsion_site_symmetry_3
    _geom_torsion_site_symmetry_4
    _geom_torsion
    _geom_torsion_publ_flag
    C9 N1 C2 C3 . . . . -179.06(16) ?
    C10 N1 C2 C3 . . . . 4.7(3) ?
    C9 N1 C2 C7 . . . . 0.16(18) ?
    C10 N1 C2 C7 . . . . -176.07(16) ?
    N1 C2 C3 C4 . . . . 179.03(17) ?
    C7 C2 C3 C4 . . . . -0.1(3) ?
    C2 C3 C4 C5 . . . . -0.1(3) ?
    C3 C4 C5 C6 . . . . 0.5(3) ?
    C4 C5 C6 C7 . . . . -0.6(3) ?
    C5 C6 C7 C2 . . . . 0.4(2) ?
    C5 C6 C7 C8 . . . . -179.45(18) ?
    N1 C2 C7 C6 . . . . -179.29(15) ?
    C3 C2 C7 C6 . . . .  0.0(2) ?
    N1 C2 C7 C8 . . . . 0.57(18) ?
    C3 C2 C7 C8 . . . . 179.85(15) ?
    C6 C7 C8 C11 . . . . -1.5(3) ?
    C2 C7 C8 C11 . . . . 178.72(17) ?
    C6 C7 C8 C9 . . . . 178.78(17) ?
    C2 C7 C8 C9 . . . . -1.05(18) ?
    C2 N1 C9 C11 . . . 3_666 179.07(16) ?
    C10 N1 C9 C11 . . . 3_666 -4.8(3) ?
    C2 N1 C9 C8 . . . . -0.84(18) ?
    C10 N1 C9 C8 . . . . 175.30(16) ?
    C11 C8 C9 C11 . . . 3_666 1.4(3) ?
    C7 C8 C9 C11 . . . 3_666 -178.75(14) ?
    C11 C8 C9 N1 . . . . -178.63(14) ?
    C7 C8 C9 N1 . . . . 1.17(18) ?
    C9 C8 C11 O12 . . . . 178.89(13) ?
    C7 C8 C11 O12 . . . . -0.9(3) ?
    C9 C8 C11 C9 . . . 3_666 -1.4(3) ?
    C7 C8 C11 C9 . . . 3_666 178.86(16) ?
    C9 C11 O12 C13 3_666 . . . 92.20(19) ?
    C8 C11 O12 C13 . . . . -88.10(19) ?
_iucr_refine_instructions_details
;
TITL now354 in P21/c
CELL  1.54178   11.2289    7.8561    9.6683    90.000    94.7897   90.000
ZERR 2           0.0037    0.0007    0.0031     0.000     0.0169    0.000
LATT   1
SYMM             - X ,    0.50000 + Y ,    0.50000 - Z
SFAC   C   H   N   O
UNIT  44  40   4   4
L.S. 4
FMAP 2
PLAN -20 .5 -.5
TEMP -80
ACTA
CONF
BOND $H
SIZE 0.18 0.3 0.3
OMIT 2 1 9
WGHT    0.096900    0.174300
FVAR       2.18914
N1    3    0.258943    0.426048    0.488668    11.00000    0.03619    0.03012 =
         0.03757    0.00144    0.00353   -0.00272
     0.00013 0.00018 0.00015 0.00078 0.00074 0.00080 0.00058 0.00059 0.00056
C2    1    0.216981    0.493337    0.362106    11.00000    0.04051    0.02415 =
         0.03755   -0.00484    0.00144    0.00303
     0.00016 0.00020 0.00018 0.00093 0.00078 0.00090 0.00067 0.00070 0.00065
C3    1    0.100130    0.495263    0.300356    11.00000    0.03752    0.03459 =
         0.05242   -0.00537    0.00180    0.00466
     0.00017 0.00023 0.00021 0.00094 0.00093 0.00111 0.00083 0.00079 0.00074
AFIX  43
H3    2    0.036465    0.444674    0.344539    11.00000   -1.20000
     0.00000 0.00000 0.00000 0.00000
AFIX   0
C4    1    0.080550    0.573600    0.172430    11.00000    0.04400    0.03992 =
         0.05641   -0.00379   -0.01010    0.01082
     0.00019 0.00026 0.00023 0.00104 0.00104 0.00121 0.00087 0.00086 0.00081
AFIX  43
H4    2    0.001769    0.576286    0.128230    11.00000   -1.20000
     0.00000 0.00000 0.00000 0.00000
AFIX   0
C5    1    0.172864    0.648728    0.106373    11.00000    0.05686    0.03459 =
         0.04863    0.00386   -0.01066    0.00729
     0.00020 0.00024 0.00022 0.00118 0.00097 0.00112 0.00081 0.00089 0.00084
AFIX  43
H5    2    0.156090    0.702279    0.018813    11.00000   -1.20000
     0.00000 0.00000 0.00000 0.00000
AFIX   0
C6    1    0.289324    0.645899    0.167646    11.00000    0.05073    0.02686 =
         0.04037    0.00182   -0.00316    0.00029
     0.00018 0.00022 0.00019 0.00106 0.00084 0.00099 0.00067 0.00078 0.00073
AFIX  43
H6    2    0.352443    0.696139    0.122270    11.00000   -1.20000
     0.00000 0.00000 0.00000 0.00000
AFIX   0
C7    1    0.312059    0.567901    0.297159    11.00000    0.04140    0.02089 =
         0.03619   -0.00322    0.00082   -0.00025
     0.00016 0.00019 0.00018 0.00094 0.00074 0.00089 0.00062 0.00070 0.00063
C8    1    0.418239    0.542654    0.389636    11.00000    0.04135    0.01974 =
         0.02975   -0.00193    0.00176   -0.00152
     0.00015 0.00019 0.00017 0.00095 0.00073 0.00082 0.00058 0.00065 0.00063
C9    1    0.381396    0.456088    0.508080    11.00000    0.03807    0.02107 =
         0.03315   -0.00231    0.00440   -0.00270
     0.00015 0.00019 0.00017 0.00088 0.00073 0.00087 0.00059 0.00068 0.00063
C10   1    0.187760    0.331257    0.579317    11.00000    0.03819    0.05565 =
         0.05091    0.01143    0.00849   -0.00644
     0.00017 0.00028 0.00022 0.00096 0.00121 0.00115 0.00093 0.00081 0.00085
AFIX 137
H10A  2    0.115763    0.288554    0.526216    11.00000   -1.50000
     0.00000 0.00000 0.00000 0.00000
H10B  2    0.164755    0.405647    0.653973    11.00000   -1.50000
     0.00000 0.00000 0.00000 0.00000
H10C  2    0.234377    0.235138    0.619381    11.00000   -1.50000
     0.00000 0.00000 0.00000 0.00000
AFIX   0
C11   1    0.537665    0.585382    0.380403    11.00000    0.04249    0.02020 =
         0.02947    0.00012    0.00486   -0.00297
     0.00015 0.00019 0.00017 0.00092 0.00075 0.00081 0.00057 0.00066 0.00062
O12   4    0.571939    0.666859    0.263434    11.00000    0.04876    0.02826 =
         0.03269    0.00529    0.00604   -0.00518
     0.00011 0.00014 0.00012 0.00075 0.00063 0.00067 0.00045 0.00052 0.00049
C13   1    0.600372    0.550000    0.157373    11.00000    0.07400    0.03905 =
         0.03228    0.00104    0.01231   -0.00704
     0.00022 0.00026 0.00019 0.00141 0.00104 0.00096 0.00073 0.00089 0.00092
AFIX 137
H13A  2    0.673432    0.487721    0.188196    11.00000   -1.50000
     0.00000 0.00000 0.00000 0.00000
H13B  2    0.612775    0.612983    0.072268    11.00000   -1.50000
     0.00000 0.00000 0.00000 0.00000
H13C  2    0.534365    0.469329    0.139079    11.00000   -1.50000
     0.00000 0.00000 0.00000 0.00000
HKLF 4
;
data_global
_journal_date_recd_electronic     2013-01-14
_journal_date_accepted     2013-01-15
_journal_name_full     'Acta Crystallographica, Section E'
_journal_year     2013
_journal_volume     69
_journal_issue      2
_journal_page_first     o255
_journal_page_last     o255
_journal_paper_category     QO
_journal_paper_doi     10.1107/S1600536813001463
_journal_coeditor_code     BT6882
_publ_contact_author_name     'Detert, Heiner'
_publ_contact_author_address
;
University Mainz
Duesbergweg 10-14
55099 Mainz
Germany
;
_publ_contact_author_email     'detert@uni-mainz.de'
_publ_contact_author_phone     '+496131-3924189'
_publ_section_title
;
5,11-Dimethyl-6,12-dimethoxyindolo[3,2-<i>b</i>]carbazole
;
loop_
    _publ_author_name
    _publ_author_address
    'Wrobel, Norma'
;
University Mainz
Duesbergweg 10-14
55099 Mainz
Germany
;
    'Witulski, Bernhard'
;
Laboratoire de Chimie Mol\'eculaire et Thio-organique
UMR 6507
ENSICAEN
6 Boulevard Mar\'echal Juin
14050 Caen
France
;
    'Schollmeyer, Dieter'
;
University Mainz
Duesbergweg 10-14
55099 Mainz
Germany
;
    'Detert, Heiner'
;
University Mainz
Duesbergweg 10-14
55099 Mainz
Germany
;
