# Supplementary material for: 5,11-Dimethyl-6,12-dimeth­oxy­indolo[3,2-b]carbazole
Source: Acta Crystallogr Sect E Struct Rep Online. 2013 Jan 19;69(Pt 2):o255. doi: 10.1107/S1600536813001463 (PMC3569787; doi:10.1107/S1600536813001463)
Supplement: Supplementary file 2 [file e-69-0o255-Isup2.hkl]

# 
# h,k,l, Fc-squared, Fo-squared, sigma(Fo-squared) and status flag 
# 
data_I
_shelx_title ' now354 in P21/c' 
_shelx_refln_list_code          4 
_shelx_F_calc_maximum      103.88 
_exptl_crystal_F_000       364.00 
_reflns_d_resolution_high  0.8202 
 
loop_ 
 _symmetry_equiv_pos_as_xyz 
 'x, y, z' 
 '-x, y+1/2, -z+1/2' 
 '-x, -y, -z' 
 'x, -y-1/2, z-1/2' 
 
_cell_length_a    11.2289 
_cell_length_b     7.8561 
_cell_length_c     9.6683 
_cell_angle_alpha  90.000 
_cell_angle_beta   94.790 
_cell_angle_gamma  90.000 
 
_shelx_F_squared_multiplier     1.000 
 
loop_ 
 _refln_index_h 
 _refln_index_k 
 _refln_index_l 
 _refln_F_squared_calc 
 _refln_F_squared_meas 
 _refln_F_squared_sigma 
 _refln_observed_status 
   1   0   0     3011.94     2513.07     32.00 o 
   2   0   0      855.54      724.63     22.22 o 
   3   0   0      312.00      292.60      3.33 o 
   4   0   0      319.87      288.43      3.67 o 
   5   0   0      399.04      410.06      5.07 o 
   6   0   0     1187.29     1220.15     11.80 o 
   7   0   0      153.93      154.37      4.09 o 
   8   0   0      284.54      256.93      5.39 o 
   9   0   0        3.81        2.94      0.54 o 
  10   0   0      144.15      136.66      2.99 o 
  11   0   0       48.32       36.77      1.50 o 
  12   0   0        9.96        9.68      0.95 o 
  13   0   0        0.74        1.71      0.56 o 
   1   1   0       53.40       40.19      1.56 o 
   2   1   0      445.54      432.65      6.01 o 
   3   1   0      459.96      447.46      4.65 o 
   4   1   0     1837.40     1770.92     56.54 o 
   5   1   0      456.66      466.51     18.29 o 
   6   1   0       35.41       36.73      0.93 o 
   7   1   0       34.95       30.81      1.75 o 
   8   1   0        4.46        6.22      0.79 o 
   9   1   0       12.14        9.78      0.77 o 
  10   1   0        4.51        6.10      0.71 o 
  11   1   0        1.35        1.17      0.58 o 
  12   1   0       17.23       19.92      2.72 o 
  13   1   0        0.09        0.64      0.42 o 
   0   2   0     9039.96     8966.31    137.52 o 
   1   2   0      274.76      266.89      9.06 o 
   2   2   0       38.84       35.51      3.70 o 
   3   2   0      340.72      354.88      4.26 o 
   4   2   0       83.45       89.07      1.77 o 
   5   2   0       10.51       12.42      0.55 o 
   6   2   0      615.32      666.15     27.59 o 
   7   2   0       85.52       68.66      5.72 o 
   8   2   0       70.45       76.04      5.74 o 
   9   2   0        9.29        6.15      0.70 o 
  10   2   0       47.41       50.40      1.55 o 
  11   2   0        3.95        5.26      0.66 o 
  12   2   0        0.03        0.26      0.62 o 
  13   2   0       25.74       29.02      2.41 o 
   1   3   0       18.75       34.54     35.44 o 
   2   3   0      371.68      356.18      4.50 o 
   3   3   0        0.25       -0.72      0.79 o 
   4   3   0      475.54      436.42      5.67 o 
   5   3   0       80.85       99.76      2.19 o 
   6   3   0       45.73       46.15      1.14 o 
   7   3   0      116.88      118.32      3.82 o 
   8   3   0        0.33        0.44      0.91 o 
   9   3   0      335.86      303.73     13.69 o 
  10   3   0       51.89       44.21      4.30 o 
  11   3   0        8.14        7.04      0.71 o 
  12   3   0        2.18        3.33      0.70 o 
   0   4   0       58.13       64.66      1.97 o 
   1   4   0       55.14       54.39      2.21 o 
   2   4   0       18.22       17.59      2.55 o 
   3   4   0       14.63       11.59      0.61 o 
   4   4   0      107.44      112.09      5.94 o 
   5   4   0       36.96       44.01      2.81 o 
   6   4   0       96.54       95.85      2.15 o 
   7   4   0      199.18      180.78     11.09 o 
   8   4   0       95.10       90.18      6.10 o 
   9   4   0       69.70       56.90      1.62 o 
  10   4   0       22.52       26.56      3.10 o 
  11   4   0       28.08       30.43      1.13 o 
  12   4   0        3.61        2.90      0.51 o 
   1   5   0      134.86      135.41      8.43 o 
   2   5   0        0.39        0.09      0.49 o 
   3   5   0      237.72      265.93     11.86 o 
   4   5   0        8.49        8.46      0.73 o 
   5   5   0       18.12       19.05      2.17 o 
   6   5   0       17.06       18.26      0.94 o 
   7   5   0       64.64       59.73      5.40 o 
   8   5   0       10.89       11.68      0.91 o 
   9   5   0      179.77      177.41      3.63 o 
  10   5   0      133.46      132.25      6.40 o 
  11   5   0       41.83       40.85      1.12 o 
   0   6   0       49.19       54.37      2.12 o 
   1   6   0       25.91       29.76      1.14 o 
   2   6   0       36.13       42.75      1.47 o 
   3   6   0      163.42      180.71      4.79 o 
   4   6   0       48.01       46.45      2.29 o 
   5   6   0      198.47      196.01      9.46 o 
   6   6   0        0.53        1.77      0.50 o 
   7   6   0        0.14        1.07      0.59 o 
   8   6   0       33.28       32.81      2.54 o 
   9   6   0       10.09       10.81      1.33 o 
  10   6   0       37.72       42.91      3.61 o 
   1   7   0       32.26       35.02      1.65 o 
   2   7   0        5.48        4.99      0.59 o 
   3   7   0       31.49       31.61      1.23 o 
   4   7   0       14.29       12.04      0.85 o 
   5   7   0       10.77       10.81      0.82 o 
   6   7   0       63.91       65.93      4.32 o 
   7   7   0       27.45       26.30      1.25 o 
   8   7   0        0.05        0.14      0.56 o 
   9   7   0        3.23        2.93      0.52 o 
   0   8   0      183.12      196.07      5.33 o 
   1   8   0      156.50      153.68      3.35 o 
   2   8   0       20.87       17.09      0.96 o 
   3   8   0       42.22       41.83      3.07 o 
   4   8   0        4.67        5.75      0.63 o 
   5   8   0        7.03        6.93      1.00 o 
   6   8   0       20.65       21.04      0.89 o 
   7   8   0       19.55       17.29      1.24 o 
   1   9   0        8.58        8.53      0.67 o 
   2   9   0        3.19        3.81      0.46 o 
   3   9   0        9.36       11.06      0.61 o 
   4   9   0       45.18       45.14      1.67 o 
 -13   1   1        4.13        4.24      0.68 o 
 -12   1   1        1.63        1.32      0.71 o 
 -11   1   1        0.64        1.75      0.78 o 
 -10   1   1       10.04        7.14      1.12 o 
  -9   1   1      209.33      187.06      5.18 o 
  -8   1   1      180.96      191.87      5.96 o 
  -7   1   1       11.91       12.44      0.91 o 
  -6   1   1      136.43      168.55      4.71 o 
  -5   1   1      133.28      168.53      4.26 o 
  -4   1   1      891.37      854.53     11.53 o 
  -3   1   1       73.39       68.33      2.10 o 
  -2   1   1     3861.35     3256.97     34.51 o 
  -1   1   1     6012.20     5053.63     82.78 o 
   0   1   1     4404.76     3787.74     65.67 o 
   1   1   1      303.08      287.04      4.18 o 
   2   1   1      667.77      672.76      8.60 o 
   3   1   1      438.09      406.35      6.29 o 
   4   1   1     2707.59     2821.52     31.65 o 
   5   1   1      130.13      143.62      3.97 o 
   6   1   1      312.41      403.82      7.94 o 
   7   1   1       30.58       33.94      1.40 o 
   8   1   1        1.12        0.97      1.04 o 
   9   1   1       82.64       76.49      2.57 o 
  10   1   1        1.64        1.13      1.38 o 
  11   1   1        8.36        5.51      0.94 o 
  12   1   1        7.72        8.71      1.05 o 
  13   1   1        0.27        0.53      0.85 o 
 -13   2   1        0.51       -0.52      0.77 o 
 -12   2   1        4.07        5.20      0.82 o 
 -11   2   1        1.48        2.69      0.74 o 
 -10   2   1      318.65      310.44      8.53 o 
  -9   2   1       24.52       21.13      1.48 o 
  -8   2   1      327.93      312.53      7.98 o 
  -7   2   1       98.80      105.92      3.44 o 
  -6   2   1       26.11       26.66      1.19 o 
  -5   2   1       14.82       27.30      1.11 o 
  -4   2   1        0.17       -0.25      0.74 o 
  -3   2   1       95.39       91.05      2.70 o 
  -2   2   1      282.60      269.46      4.78 o 
  -1   2   1     7376.42     7071.20    121.47 o 
   0   2   1    10790.56    10575.13    158.58 o 
   1   2   1      440.18      460.09      6.68 o 
   2   2   1      531.82      531.37      7.71 o 
   3   2   1      240.73      252.71      4.95 o 
   4   2   1      356.50      360.85      6.65 o 
   5   2   1       74.69       74.18      2.47 o 
   6   2   1       91.43       92.99      3.07 o 
   7   2   1      369.43      359.82      8.26 o 
   8   2   1      307.74      310.48      7.96 o 
   9   2   1        3.77        4.72      1.03 o 
  10   2   1       58.80       53.54      2.33 o 
  11   2   1        4.90        4.91      0.86 o 
  12   2   1       33.93       30.19      1.53 o 
  13   2   1        7.51        9.55      0.89 o 
 -13   3   1        2.40        3.66      0.68 o 
 -12   3   1       16.88       16.96      1.20 o 
 -11   3   1        0.54        0.50      0.76 o 
 -10   3   1       73.29       74.32      2.64 o 
  -9   3   1       78.16       72.05      2.61 o 
  -8   3   1      171.89      172.97      4.97 o 
  -7   3   1       35.79       42.21      1.79 o 
  -6   3   1       41.94       44.15      1.57 o 
  -5   3   1      190.97      163.09      4.74 o 
  -4   3   1      226.15      219.48      5.32 o 
  -3   3   1      444.94      466.71      8.01 o 
  -2   3   1      302.51      345.22      6.37 o 
  -1   3   1      423.67      525.97      8.15 o 
   0   3   1     1019.34     1182.54     15.00 o 
   1   3   1      102.58      112.37      3.18 o 
   2   3   1       59.36       76.33      2.23 o 
   3   3   1      875.29      916.09     13.00 o 
   4   3   1      437.48      520.48      9.11 o 
   5   3   1      348.49      406.73      8.21 o 
   6   3   1       24.66       30.23      1.34 o 
   7   3   1       10.74       11.70      1.09 o 
   8   3   1       26.93       26.54      1.69 o 
   9   3   1       98.83      108.02      3.53 o 
  10   3   1      121.15      116.50      3.68 o 
  11   3   1        9.65       11.35      1.03 o 
  12   3   1        4.21        5.49      0.78 o 
 -12   4   1        4.46        3.71      0.76 o 
 -11   4   1        9.90       11.46      0.97 o 
 -10   4   1       87.40       88.42      2.78 o 
  -9   4   1      183.14      194.42      5.48 o 
  -8   4   1       50.51       46.00      2.04 o 
  -7   4   1       35.63       35.82      1.81 o 
  -6   4   1        0.02       -0.32      1.09 o 
  -5   4   1      487.62      525.84     10.26 o 
  -4   4   1      284.53      277.58      6.69 o 
  -3   4   1      240.51      250.78      6.04 o 
  -2   4   1       98.21      109.17      3.08 o 
  -1   4   1        8.57       11.34      0.75 o 
   0   4   1       57.25       58.45      1.92 o 
   1   4   1        9.24       12.90      0.80 o 
   2   4   1       28.06       32.78      1.24 o 
   3   4   1       69.78       86.74      2.85 o 
   4   4   1       31.19       30.78      1.28 o 
   5   4   1        7.92        4.77      0.76 o 
   6   4   1        8.64        9.31      0.98 o 
   7   4   1      198.40      199.69      5.43 o 
   8   4   1       39.59       36.29      1.93 o 
   9   4   1      159.24      158.78      4.92 o 
  10   4   1       17.74       17.00      1.35 o 
  11   4   1       10.34       12.28      1.07 o 
  12   4   1        0.13        1.10      0.57 o 
 -11   5   1       29.45       33.36      1.46 o 
 -10   5   1       34.57       41.45      1.79 o 
  -9   5   1        2.64        1.95      0.87 o 
  -8   5   1       18.95       19.03      1.43 o 
  -7   5   1        4.68        4.50      0.90 o 
  -6   5   1       10.91       10.63      1.09 o 
  -5   5   1       31.23       34.65      1.70 o 
  -4   5   1        8.96        6.73      0.88 o 
  -3   5   1        5.03        7.03      0.76 o 
  -2   5   1       79.93       94.71      3.18 o 
  -1   5   1       68.88       71.98      2.41 o 
   0   5   1        8.00        7.59      0.77 o 
   1   5   1       94.36       92.99      2.81 o 
   2   5   1       65.10       59.46      1.90 o 
   3   5   1       11.56        8.54      0.93 o 
   4   5   1      203.71      220.89      6.46 o 
   5   5   1       81.65       85.87      2.67 o 
   6   5   1        0.03        0.91      0.98 o 
   7   5   1       78.18       75.24      2.66 o 
   8   5   1       99.36       95.90      2.97 o 
   9   5   1       38.29       35.66      1.82 o 
  10   5   1       42.67       44.44      1.83 o 
  11   5   1        6.20        6.04      0.82 o 
 -10   6   1       19.24       21.44      1.17 o 
  -9   6   1       18.84       19.52      1.34 o 
  -8   6   1        7.44        7.47      1.05 o 
  -7   6   1       30.82       35.12      1.79 o 
  -6   6   1      117.84      110.95      3.62 o 
  -5   6   1       24.80       24.49      1.58 o 
  -4   6   1       96.49       96.37      2.96 o 
  -3   6   1       42.39       47.72      1.98 o 
  -2   6   1       24.14       26.96      1.52 o 
  -1   6   1       62.55       61.64      2.27 o 
   0   6   1       22.75       25.29      1.43 o 
   1   6   1       55.46       61.54      2.22 o 
   2   6   1       56.47       51.07      2.06 o 
   3   6   1       10.86       10.84      1.14 o 
   4   6   1        3.32        4.63      0.84 o 
   5   6   1        9.55        9.09      1.08 o 
   6   6   1        3.51        4.50      0.92 o 
   7   6   1       13.76       14.07      1.25 o 
   8   6   1       43.48       39.26      1.84 o 
   9   6   1       35.30       34.49      1.64 o 
  10   6   1        6.72        6.99      0.80 o 
  -9   7   1        0.68        1.05      0.62 o 
  -8   7   1        1.40        1.53      0.65 o 
  -7   7   1       26.09       26.01      1.42 o 
  -6   7   1        0.01        0.00      1.17 o 
  -5   7   1        3.34        0.18      1.41 o 
  -4   7   1        1.10        1.12      0.74 o 
  -3   7   1        2.15        2.63      0.82 o 
  -2   7   1        1.41        0.94      1.29 o 
  -1   7   1       12.53       14.36      1.24 o 
   0   7   1       96.72      105.47      3.45 o 
   1   7   1      144.93      140.76      4.07 o 
   2   7   1      108.87      109.05      3.53 o 
   3   7   1       30.50       34.79      1.83 o 
   4   7   1      106.09      112.15      3.57 o 
   5   7   1       14.85       14.80      1.35 o 
   6   7   1        2.49        2.07      0.68 o 
   7   7   1       77.28       73.52      2.39 o 
   8   7   1       13.32       12.32      1.06 o 
   9   7   1       63.36       52.96      1.85 o 
  -7   8   1       32.08       35.39      1.54 o 
  -6   8   1       82.27       80.02      2.50 o 
  -5   8   1      229.03      227.67      6.44 o 
  -4   8   1       13.97       15.90      1.23 o 
  -3   8   1       20.27       24.11      1.44 o 
  -2   8   1       24.30       21.36      1.48 o 
  -1   8   1       83.55       93.02      3.13 o 
   0   8   1       50.18       52.22      2.19 o 
   1   8   1        4.74        5.41      0.93 o 
   2   8   1        1.20        2.58      0.61 o 
   3   8   1        6.73        5.74      0.86 o 
   4   8   1        4.97        5.26      0.85 o 
   5   8   1        0.40        0.55      1.00 o 
   6   8   1        7.59        9.20      0.87 o 
   7   8   1       80.36       81.82      2.61 o 
  -4   9   1       87.77       87.41      2.75 o 
  -3   9   1       55.27       62.40      1.94 o 
  -2   9   1        2.06        0.35      1.09 o 
  -1   9   1       10.09        8.17      0.90 o 
   0   9   1        7.93        7.68      0.86 o 
   1   9   1       37.62       33.36      1.47 o 
   2   9   1        1.24        0.41      0.69 o 
   3   9   1        1.47        2.26      0.67 o 
   4   9   1       22.23       20.90      1.22 o 
 -13   0   2        3.56        5.98      0.72 o 
 -12   0   2        7.36        8.74      1.05 o 
 -11   0   2       19.89       17.49      1.37 o 
 -10   0   2      737.13      711.22     13.96 o 
  -9   0   2      123.36      121.28      4.14 o 
  -8   0   2      378.19      318.35      7.91 o 
  -7   0   2      216.29      201.99      5.66 o 
  -6   0   2        2.56        4.74      0.63 o 
  -5   0   2      319.40      327.25      6.39 o 
  -4   0   2       60.72       58.38      1.83 o 
  -3   0   2      572.85      484.28      7.16 o 
  -2   0   2       64.30       64.91      1.89 o 
  -1   0   2      196.81      215.92      4.21 o 
   0   0   2      632.97      983.53     11.44 o 
   1   0   2       14.82       13.17      0.50 o 
   2   0   2     5159.74     4706.06     49.44 o 
   3   0   2        1.66        6.36      0.49 o 
   4   0   2      250.33      233.65      4.90 o 
   5   0   2      728.97      821.13     12.19 o 
   6   0   2      414.38      394.35      7.96 o 
   7   0   2      960.29      928.09     14.89 o 
   8   0   2      405.30      400.02      9.19 o 
   9   0   2      269.92      250.22      7.38 o 
  10   0   2      111.33      102.89      3.12 o 
  11   0   2       41.49       30.04      1.69 o 
  12   0   2       33.33       31.02      1.52 o 
  13   0   2        0.83        0.68      0.83 o 
 -13   1   2        6.99        7.71      0.82 o 
 -12   1   2        0.17       -0.77      1.08 o 
 -11   1   2       28.26       26.01      1.59 o 
 -10   1   2       48.45       54.01      2.24 o 
  -9   1   2       14.06       17.55      1.41 o 
  -8   1   2        2.81        3.40      0.80 o 
  -7   1   2        0.02        0.32      0.44 o 
  -6   1   2        0.51        0.46      0.83 o 
  -5   1   2      156.88      147.19      4.06 o 
  -4   1   2      408.47      411.20      6.99 o 
  -3   1   2      180.78      166.07      3.63 o 
  -2   1   2        0.09       -0.17      0.31 o 
  -1   1   2     1527.66     1354.47     15.55 o 
   0   1   2       40.19       39.01      1.18 o 
   1   1   2       10.27        9.55      0.48 o 
   2   1   2      456.61      435.04      6.54 o 
   3   1   2     1707.62     1637.65     19.45 o 
   4   1   2      883.55      850.58     11.98 o 
   5   1   2        5.81        6.75      0.66 o 
   6   1   2        3.67        2.10      0.54 o 
   7   1   2        8.55       12.62      0.94 o 
   8   1   2       23.55       23.80      1.48 o 
   9   1   2       66.93       64.19      2.47 o 
  10   1   2       62.57       57.65      2.32 o 
  11   1   2        8.63       10.78      1.15 o 
  12   1   2        5.21        6.77      0.89 o 
  13   1   2        0.07       -0.74      0.74 o 
 -13   2   2        4.30        6.27      0.83 o 
 -12   2   2        2.91        1.62      0.76 o 
 -11   2   2        6.40        9.25      1.06 o 
 -10   2   2      235.98      231.77      6.10 o 
  -9   2   2       25.45       27.83      1.62 o 
  -8   2   2       19.48       22.19      1.32 o 
  -7   2   2      188.91      182.41      5.58 o 
  -6   2   2      346.67      389.84      8.10 o 
  -5   2   2      233.07      238.40      5.65 o 
  -4   2   2      709.42      717.95     10.79 o 
  -3   2   2       57.85       66.74      2.01 o 
  -2   2   2      138.08      141.88      3.39 o 
  -1   2   2     7855.73     7227.08    131.13 o 
   0   2   2       14.92       10.26      0.54 o 
   1   2   2      296.24      287.07      5.09 o 
   2   2   2       68.79       60.28      1.83 o 
   3   2   2       54.43       61.40      1.99 o 
   4   2   2       77.15       91.05      2.61 o 
   5   2   2      310.58      340.74      7.18 o 
   6   2   2        2.59        1.70      0.57 o 
   7   2   2       10.46       10.83      1.04 o 
   8   2   2      107.84      111.25      3.43 o 
   9   2   2      251.34      240.46      7.28 o 
  10   2   2        0.43        1.63      0.86 o 
  11   2   2       11.39        9.47      1.03 o 
  12   2   2        0.06        0.41      0.64 o 
 -12   3   2        1.95        2.25      0.67 o 
 -11   3   2        2.19        2.29      0.62 o 
 -10   3   2        2.91        2.06      0.93 o 
  -9   3   2       11.45       13.06      1.27 o 
  -8   3   2       25.75       17.94      1.41 o 
  -7   3   2      112.30      118.19      3.83 o 
  -6   3   2      153.35      152.35      4.17 o 
  -5   3   2       86.77       92.38      3.02 o 
  -4   3   2      128.38      164.39      4.58 o 
  -3   3   2       15.12       11.78      0.76 o 
  -2   3   2      433.13      485.84      8.14 o 
  -1   3   2     3392.90     3615.16     40.03 o 
   0   3   2       18.51       13.31      0.74 o 
   1   3   2        4.40        5.84      0.58 o 
   2   3   2        5.30        5.22      0.59 o 
   3   3   2      231.25      222.14      5.30 o 
   4   3   2      384.90      417.03      8.11 o 
   5   3   2       19.61       19.62      1.07 o 
   6   3   2        9.75        7.54      0.87 o 
   7   3   2        1.38       -1.00      1.00 o 
   8   3   2        6.61        7.04      1.10 o 
   9   3   2       50.97       55.93      2.29 o 
  10   3   2       57.19       53.56      2.22 o 
  11   3   2        7.10        5.87      0.82 o 
  12   3   2       13.21       15.39      1.01 o 
 -12   4   2        5.84        6.31      0.90 o 
 -11   4   2       34.44       35.90      1.68 o 
 -10   4   2        1.03        1.16      0.78 o 
  -9   4   2       19.25       17.77      1.39 o 
  -8   4   2        0.15        0.52      0.64 o 
  -7   4   2        7.95       11.84      1.16 o 
  -6   4   2        0.26        0.66      0.87 o 
  -5   4   2        0.51       -0.74      0.98 o 
  -4   4   2      119.20      129.05      3.75 o 
  -3   4   2       12.08       13.85      0.91 o 
  -2   4   2        3.06        5.59      0.67 o 
  -1   4   2     2214.92     2411.21     29.12 o 
   0   4   2        4.66        3.73      0.60 o 
   1   4   2      270.03      299.58      6.57 o 
   2   4   2      131.76      152.69      4.59 o 
   3   4   2      130.00      142.14      3.86 o 
   4   4   2      207.92      235.13      6.27 o 
   5   4   2       88.22      117.39      3.80 o 
   6   4   2       10.52       11.57      1.02 o 
   7   4   2       66.06       67.03      2.42 o 
   8   4   2       24.11       27.00      1.76 o 
   9   4   2       71.03       73.97      2.62 o 
  10   4   2        2.89        3.29      0.77 o 
  11   4   2        0.56        0.89      1.00 o 
 -11   5   2        2.19        3.19      0.66 o 
 -10   5   2        0.78       -0.58      1.09 o 
  -9   5   2        1.56        2.68      0.76 o 
  -8   5   2       27.79       29.11      1.67 o 
  -7   5   2      226.65      218.99      5.87 o 
  -6   5   2       31.12       30.47      1.71 o 
  -5   5   2      114.75       99.29      3.23 o 
  -4   5   2       16.61       19.18      1.23 o 
  -3   5   2       49.04       50.37      1.93 o 
  -2   5   2       49.82       57.14      1.89 o 
  -1   5   2      677.27      756.90     12.92 o 
   0   5   2       90.15      109.44      3.46 o 
   1   5   2       13.07       10.39      0.95 o 
   2   5   2      321.50      386.26      8.60 o 
   3   5   2       61.45       65.32      2.23 o 
   4   5   2        2.54        2.94      0.76 o 
   5   5   2        0.01        0.71      1.12 o 
   6   5   2       24.62       29.21      1.63 o 
   7   5   2       48.30       52.01      2.23 o 
   8   5   2        9.35        9.36      1.17 o 
   9   5   2        0.06       -0.65      1.22 o 
  10   5   2        0.23        0.27      1.05 o 
  11   5   2       13.77       15.34      1.03 o 
 -10   6   2        3.06        2.67      0.68 o 
  -9   6   2       40.78       40.03      1.70 o 
  -8   6   2       78.86       77.71      2.54 o 
  -7   6   2        5.25        7.28      1.00 o 
  -6   6   2      202.57      206.88      5.68 o 
  -5   6   2      102.66      104.60      3.47 o 
  -4   6   2        7.07        8.34      1.04 o 
  -3   6   2       38.32       29.46      2.55 o 
  -2   6   2       57.30       58.13      2.24 o 
  -1   6   2      126.23      139.19      4.40 o 
   0   6   2      157.09      159.72      4.66 o 
   1   6   2       11.58        9.12      1.12 o 
   2   6   2       21.68       26.68      1.55 o 
   3   6   2      104.89      113.91      3.51 o 
   4   6   2       14.63       16.00      1.36 o 
   5   6   2       69.75       73.40      2.66 o 
   6   6   2      157.38      148.58      4.72 o 
   7   6   2      117.09      115.38      3.57 o 
   8   6   2      326.34      309.85      8.04 o 
   9   6   2        4.29        3.17      0.87 o 
  10   6   2        9.65       10.71      0.95 o 
  -9   7   2        5.50        6.49      0.83 o 
  -8   7   2        3.15        3.04      0.74 o 
  -7   7   2       13.93       14.29      1.16 o 
  -6   7   2       65.40       63.18      2.34 o 
  -5   7   2       96.26      100.41      3.34 o 
  -4   7   2       52.02       51.86      2.14 o 
  -3   7   2       31.81       31.40      1.87 o 
  -2   7   2        1.75        1.43      0.76 o 
  -1   7   2        2.63        4.14      0.72 o 
   0   7   2        0.00       -0.75      1.06 o 
   1   7   2        0.16       -1.43      1.43 o 
   2   7   2        2.19        1.50      0.85 o 
   3   7   2       12.06       13.77      1.16 o 
   4   7   2        1.57        1.27      1.49 o 
   5   7   2       15.45       13.67      1.29 o 
   6   7   2        7.92        8.74      0.96 o 
   7   7   2       13.37       14.65      1.16 o 
   8   7   2        6.70        7.06      0.88 o 
  -7   8   2        6.19        4.76      0.69 o 
  -6   8   2        0.16        1.21      0.53 o 
  -5   8   2       22.41       22.87      1.33 o 
  -4   8   2        1.36        2.28      0.63 o 
  -3   8   2        2.20        0.64      1.39 o 
  -2   8   2       20.50       20.55      1.39 o 
  -1   8   2        7.09        7.77      1.04 o 
   0   8   2        7.13        5.70      0.93 o 
   1   8   2        7.07        9.95      0.97 o 
   2   8   2      160.21      166.87      4.82 o 
   3   8   2        4.95        5.25      0.95 o 
   4   8   2        8.99        9.56      1.03 o 
   5   8   2        5.19        5.05      0.78 o 
   6   8   2       48.92       47.91      1.67 o 
  -4   9   2        4.95        5.22      0.76 o 
  -3   9   2        0.61       -0.50      0.86 o 
  -2   9   2       26.63       29.47      1.31 o 
  -1   9   2       37.36       39.47      1.59 o 
   0   9   2       51.66       47.93      1.74 o 
   1   9   2        0.91        0.56      0.91 o 
   2   9   2        1.24        1.74      0.54 o 
   3   9   2       18.03       20.54      1.20 o 
 -13   1   3        7.48        8.44      0.81 o 
 -12   1   3        1.86        4.00      0.74 o 
 -11   1   3      174.15      160.59      4.86 o 
 -10   1   3      107.51      102.56      3.12 o 
  -9   1   3      295.79      306.73      8.28 o 
  -8   1   3       10.08        9.54      1.03 o 
  -7   1   3       54.64       55.64      1.84 o 
  -6   1   3      347.19      422.20      8.50 o 
  -5   1   3       12.83       15.79      0.85 o 
  -4   1   3      204.05      212.27      4.93 o 
  -3   1   3      712.54      738.79     10.52 o 
  -2   1   3        1.67        1.11      0.33 o 
  -1   1   3      128.90      109.53      2.84 o 
   0   1   3      359.23      291.37      5.09 o 
   1   1   3       12.21       14.90      0.64 o 
   2   1   3      294.88      254.24      4.97 o 
   3   1   3      428.47      372.13      6.71 o 
   4   1   3      633.69      685.04     10.72 o 
   5   1   3      110.02      117.74      3.31 o 
   6   1   3        9.81        7.62      0.78 o 
   7   1   3       21.59       18.47      1.23 o 
   8   1   3      406.95      408.01      9.56 o 
   9   1   3      424.82      401.85      9.74 o 
  10   1   3       12.01       15.33      1.36 o 
  11   1   3        0.01        1.55      0.71 o 
  12   1   3       10.38        9.86      0.90 o 
 -13   2   3        7.02       11.13      0.96 o 
 -12   2   3        0.03        1.10      0.66 o 
 -11   2   3       45.15       48.43      2.05 o 
 -10   2   3        5.19        6.10      1.07 o 
  -9   2   3       97.81       93.38      2.98 o 
  -8   2   3       54.41       50.12      2.04 o 
  -7   2   3       36.33       38.57      1.67 o 
  -6   2   3       29.70       28.32      1.24 o 
  -5   2   3      241.24      255.93      6.09 o 
  -4   2   3        2.75        8.45      0.64 o 
  -3   2   3      169.91      182.73      4.44 o 
  -2   2   3      278.38      309.00      5.86 o 
  -1   2   3       43.32       34.49      1.11 o 
   0   2   3      207.40      194.72      4.28 o 
   1   2   3      179.58      158.81      3.86 o 
   2   2   3      570.28      526.83      8.52 o 
   3   2   3      879.36      877.85     12.70 o 
   4   2   3       27.93       25.43      1.06 o 
   5   2   3       26.72       26.63      1.21 o 
   6   2   3      461.46      440.75      9.24 o 
   7   2   3      269.47      272.12      7.36 o 
   8   2   3       20.45       23.92      1.56 o 
   9   2   3        1.04        1.73      0.80 o 
  10   2   3       24.75       22.54      1.56 o 
  11   2   3       24.75       26.20      1.53 o 
  12   2   3        3.95        4.37      0.73 o 
 -12   3   3        5.45        4.67      0.81 o 
 -11   3   3       12.54       16.47      1.22 o 
 -10   3   3       20.32       21.45      1.56 o 
  -9   3   3       48.16       47.85      2.07 o 
  -8   3   3       74.12       68.55      2.46 o 
  -7   3   3        7.75        7.91      0.98 o 
  -6   3   3      163.31      167.65      4.54 o 
  -5   3   3      180.71      180.41      5.31 o 
  -4   3   3       84.27       84.19      2.77 o 
  -3   3   3      765.15      722.57     11.47 o 
  -2   3   3      145.87      123.64      3.82 o 
  -1   3   3      202.82      162.70      4.35 o 
   0   3   3      208.69      195.81      4.76 o 
   1   3   3      442.47      464.77      8.21 o 
   2   3   3      572.39      569.16      9.63 o 
   3   3   3      141.07      128.24      3.45 o 
   4   3   3       65.29       71.78      2.38 o 
   5   3   3       95.00      108.95      3.52 o 
   6   3   3       61.23       57.27      2.17 o 
   7   3   3        0.02        0.57      0.56 o 
   8   3   3       11.44       10.92      1.12 o 
   9   3   3       22.68       23.56      1.51 o 
  10   3   3       33.34       31.00      1.67 o 
  11   3   3        8.92       11.43      1.02 o 
  12   3   3        0.25        1.25      0.54 o 
 -12   4   3        2.55        2.34      0.67 o 
 -11   4   3        9.20        9.96      1.01 o 
 -10   4   3       20.96       20.21      1.41 o 
  -9   4   3       28.39       26.87      1.67 o 
  -8   4   3      215.11      206.71      5.70 o 
  -7   4   3      409.68      401.07      9.67 o 
  -6   4   3      294.25      297.36      7.84 o 
  -5   4   3       62.63       67.00      2.28 o 
  -4   4   3        4.34        3.14      0.67 o 
  -3   4   3       26.77       29.65      1.31 o 
  -2   4   3     3595.64     3632.53     42.24 o 
  -1   4   3     2572.90     2597.94     31.53 o 
   0   4   3       46.94       60.89      1.89 o 
   1   4   3        0.11       -0.25      1.04 o 
   2   4   3       20.91       21.17      1.09 o 
   3   4   3       47.10       62.82      2.04 o 
   4   4   3       33.07       33.39      1.57 o 
   5   4   3       21.18       21.71      1.39 o 
   6   4   3      211.38      210.43      6.63 o 
   7   4   3        0.25        0.56      1.16 o 
   8   4   3      211.97      227.04      7.09 o 
   9   4   3       14.09       12.63      1.16 o 
  10   4   3        1.73        0.83      0.73 o 
  11   4   3        0.22        1.07      0.49 o 
 -11   5   3        0.04        1.20      0.46 o 
 -10   5   3       31.62       35.46      1.63 o 
  -9   5   3        8.47        6.15      0.80 o 
  -8   5   3        1.17       -1.15      1.15 o 
  -7   5   3        8.17        9.09      0.98 o 
  -6   5   3      286.17      279.03      7.90 o 
  -5   5   3       43.23       42.36      1.96 o 
  -4   5   3       30.86       33.95      1.70 o 
  -3   5   3        0.88       -0.81      1.07 o 
  -2   5   3      381.59      408.04      9.09 o 
  -1   5   3      255.46      272.86      7.09 o 
   0   5   3      161.80      195.54      5.88 o 
   1   5   3       54.72       58.86      2.12 o 
   2   5   3       35.57       33.25      1.61 o 
   3   5   3       60.52       74.44      2.43 o 
   4   5   3       85.47       86.81      2.98 o 
   5   5   3       67.95       69.24      2.45 o 
   6   5   3      100.78      102.31      3.12 o 
   7   5   3       55.39       51.95      2.19 o 
   8   5   3       15.52       18.00      1.40 o 
   9   5   3        7.29        6.69      0.99 o 
  10   5   3        0.42        0.23      0.88 o 
 -10   6   3       13.31       16.49      1.11 o 
  -9   6   3        0.76        0.26      0.57 o 
  -8   6   3       53.99       57.34      2.16 o 
  -7   6   3       49.99       49.66      2.07 o 
  -6   6   3       53.10       57.39      2.25 o 
  -5   6   3       51.63       51.77      2.21 o 
  -4   6   3        1.89        3.66      0.78 o 
  -3   6   3        0.59        0.74      1.16 o 
  -2   6   3      444.70      456.43     10.32 o 
  -1   6   3      433.36      420.79      9.83 o 
   0   6   3        0.63        2.15      0.74 o 
   1   6   3       82.24       86.22      2.77 o 
   2   6   3       88.25       90.07      2.85 o 
   3   6   3       26.44       30.34      1.71 o 
   4   6   3       33.95       35.16      1.77 o 
   5   6   3        4.07        3.58      0.95 o 
   6   6   3       44.99       45.80      2.09 o 
   7   6   3        5.20        4.51      0.91 o 
   8   6   3       71.48       76.04      2.35 o 
   9   6   3        0.09        0.67      0.52 o 
  -8   7   3       39.66       33.14      1.49 o 
  -7   7   3        3.05        1.61      0.78 o 
  -6   7   3      197.35      198.35      6.20 o 
  -5   7   3       51.59       51.82      2.11 o 
  -4   7   3       57.93       60.77      2.34 o 
  -3   7   3        6.69        6.33      0.95 o 
  -2   7   3       18.52       17.20      1.42 o 
  -1   7   3      183.22      199.71      5.56 o 
   0   7   3       40.05       49.62      2.20 o 
   1   7   3        0.93        0.75      1.35 o 
   2   7   3       18.85       20.15      1.45 o 
   3   7   3       15.72       12.73      1.29 o 
   4   7   3        8.24        8.42      1.08 o 
   5   7   3       16.14       17.88      1.28 o 
   6   7   3      124.23      135.12      4.08 o 
   7   7   3      213.72      214.56      5.97 o 
   8   7   3       49.27       48.77      1.81 o 
  -6   8   3        2.74        2.76      0.57 o 
  -5   8   3       14.08       13.90      1.04 o 
  -4   8   3        1.38        0.34      0.70 o 
  -3   8   3      117.97      119.52      3.90 o 
  -2   8   3        0.61        2.70      0.71 o 
  -1   8   3       60.71       67.11      2.35 o 
   0   8   3        2.14        3.35      0.82 o 
   1   8   3        1.86        2.03      0.78 o 
   2   8   3      112.33      111.19      3.80 o 
   3   8   3      138.16      140.54      4.12 o 
   4   8   3       57.51       57.03      2.02 o 
   5   8   3        1.69        1.61      0.62 o 
   6   8   3       32.30       31.93      1.49 o 
  -3   9   3       79.52       80.23      2.49 o 
  -2   9   3        0.01       -0.58      0.98 o 
  -1   9   3        3.18        4.26      0.68 o 
   0   9   3       83.25       84.15      2.76 o 
   1   9   3        3.02        2.58      0.77 o 
   2   9   3       23.81       23.77      1.31 o 
 -13   0   4        3.85        5.49      0.75 o 
 -12   0   4        6.02        7.71      0.97 o 
 -11   0   4       74.47       85.97      2.77 o 
 -10   0   4       16.82       15.64      1.30 o 
  -9   0   4       34.32       35.20      1.83 o 
  -8   0   4       28.91       27.83      1.59 o 
  -7   0   4      227.36      213.77      6.30 o 
  -6   0   4       25.04       24.98      1.19 o 
  -5   0   4      960.30      930.75     14.11 o 
  -4   0   4      272.38      256.06      5.81 o 
  -3   0   4      676.97      697.48     10.64 o 
  -2   0   4       43.70       50.66      1.59 o 
  -1   0   4      167.36      278.61      5.42 o 
   0   0   4      509.28      867.39     11.89 o 
   1   0   4      634.03      652.75      9.74 o 
   2   0   4      163.27      198.61      4.65 o 
   3   0   4      574.63      570.02      9.45 o 
   4   0   4       10.51        7.88      0.68 o 
   5   0   4       58.12       59.14      1.92 o 
   6   0   4      354.67      339.31      7.99 o 
   7   0   4        1.81        0.34      1.12 o 
   8   0   4      290.10      248.13      7.37 o 
   9   0   4        0.82       -0.19      1.11 o 
  10   0   4       36.81       31.76      1.74 o 
  11   0   4       38.19       34.90      1.63 o 
  12   0   4        2.45        1.69      0.68 o 
 -13   1   4        0.37        1.35      0.58 o 
 -12   1   4       22.56       24.17      1.38 o 
 -11   1   4       81.29       81.61      2.68 o 
 -10   1   4        9.11       10.16      1.18 o 
  -9   1   4        0.01        1.04      0.64 o 
  -8   1   4      108.15       99.37      3.28 o 
  -7   1   4        9.96       10.64      1.00 o 
  -6   1   4        5.59        5.48      0.71 o 
  -5   1   4       55.78       55.49      1.79 o 
  -4   1   4       42.53       49.99      1.62 o 
  -3   1   4      117.89      113.63      3.52 o 
  -2   1   4       54.50       92.78      2.58 o 
  -1   1   4      126.09      137.31      3.62 o 
   0   1   4      102.12       94.79      2.98 o 
   1   1   4      670.66      702.20     10.42 o 
   2   1   4      183.52      156.64      4.15 o 
   3   1   4       60.17       38.06      1.29 o 
   4   1   4       21.60       27.20      1.12 o 
   5   1   4       12.29       11.91      0.88 o 
   6   1   4       22.87       15.99      1.17 o 
   7   1   4       70.26       71.37      2.45 o 
   8   1   4       43.50       40.77      1.94 o 
   9   1   4       42.17       38.07      2.00 o 
  10   1   4       16.85       17.67      1.31 o 
  11   1   4        1.83        3.18      0.77 o 
  12   1   4        1.68        1.99      0.66 o 
 -12   2   4        4.68        3.88      0.74 o 
 -11   2   4      121.32      124.93      4.14 o 
 -10   2   4        9.76        8.94      1.08 o 
  -9   2   4      118.50      108.25      3.56 o 
  -8   2   4       64.57       65.74      2.42 o 
  -7   2   4       77.58       80.36      2.59 o 
  -6   2   4       10.12        7.70      0.87 o 
  -5   2   4      211.83      219.13      5.91 o 
  -4   2   4       33.03       26.48      1.14 o 
  -3   2   4      474.47      492.98      8.82 o 
  -2   2   4     1195.66     1272.86     16.95 o 
  -1   2   4      643.93      596.78      9.61 o 
   0   2   4      207.16      205.41      4.88 o 
   1   2   4        7.12        2.50      0.52 o 
   2   2   4       75.32       74.79      2.19 o 
   3   2   4       52.73       74.33      2.26 o 
   4   2   4       71.13       83.27      2.84 o 
   5   2   4      101.12       98.32      2.90 o 
   6   2   4      187.72      173.44      4.79 o 
   7   2   4        0.05        0.35      1.26 o 
   8   2   4      120.79      114.05      3.59 o 
   9   2   4       46.01       42.09      1.99 o 
  10   2   4       21.57       17.57      1.24 o 
  11   2   4        0.18        0.00      0.62 o 
  12   2   4        0.23        0.45      0.72 o 
 -12   3   4        3.79        4.18      0.67 o 
 -11   3   4       43.70       39.30      1.82 o 
 -10   3   4       16.32       16.86      1.39 o 
  -9   3   4        5.52        8.49      1.02 o 
  -8   3   4       65.73       64.56      2.41 o 
  -7   3   4      149.76      152.22      4.66 o 
  -6   3   4      273.40      277.95      7.43 o 
  -5   3   4        2.45        2.33      0.59 o 
  -4   3   4      124.74      109.67      3.39 o 
  -3   3   4       20.61       18.33      1.04 o 
  -2   3   4      234.20      205.63      5.42 o 
  -1   3   4      158.82      134.13      3.50 o 
   0   3   4       51.41       49.99      1.51 o 
   1   3   4      202.15      234.12      5.79 o 
   2   3   4      232.77      247.77      6.11 o 
   3   3   4       50.77       57.33      1.76 o 
   4   3   4       12.19       15.44      0.98 o 
   5   3   4       25.99       22.82      1.36 o 
   6   3   4       31.82       30.76      1.69 o 
   7   3   4      265.49      253.07      7.43 o 
   8   3   4       67.84       68.90      2.49 o 
   9   3   4        7.13        6.45      1.09 o 
  10   3   4        1.10        0.77      1.17 o 
  11   3   4        1.61        3.53      0.66 o 
 -11   4   4      100.21      106.35      3.39 o 
 -10   4   4        0.03       -0.77      1.21 o 
  -9   4   4       55.87       55.06      2.22 o 
  -8   4   4        3.42        2.61      0.86 o 
  -7   4   4       91.92       73.41      2.60 o 
  -6   4   4       45.67       40.97      1.94 o 
  -5   4   4       26.65       25.17      1.43 o 
  -4   4   4       11.34        9.73      0.94 o 
  -3   4   4        2.49        0.59      1.07 o 
  -2   4   4        5.69        3.41      0.64 o 
  -1   4   4      298.83      282.90      6.96 o 
   0   4   4        0.49        1.10      0.48 o 
   1   4   4        9.22        9.19      0.84 o 
   2   4   4        3.10        3.33      0.62 o 
   3   4   4       34.86       32.36      1.59 o 
   4   4   4      205.40      205.12      6.32 o 
   5   4   4      160.55      149.79      4.54 o 
   6   4   4      212.90      219.12      6.84 o 
   7   4   4       57.44       52.71      2.18 o 
   8   4   4       12.28       12.11      1.14 o 
   9   4   4       11.89       13.38      1.17 o 
  10   4   4        0.04       -0.65      1.01 o 
  11   4   4       10.46       13.32      1.00 o 
 -11   5   4        0.05        0.17      0.84 o 
 -10   5   4        4.63        6.61      0.86 o 
  -9   5   4       15.82       19.02      1.25 o 
  -8   5   4        3.35        2.80      0.70 o 
  -7   5   4       54.58       49.12      2.12 o 
  -6   5   4      293.40      276.63      7.93 o 
  -5   5   4      119.15      114.85      3.62 o 
  -4   5   4      253.70      241.33      7.19 o 
  -3   5   4        6.95        7.89      0.98 o 
  -2   5   4      270.19      251.90      7.09 o 
  -1   5   4        0.54       -0.16      1.20 o 
   0   5   4        7.02        3.76      0.88 o 
   1   5   4       11.94       12.45      1.15 o 
   2   5   4      226.39      203.94      5.39 o 
   3   5   4       42.30       37.83      1.84 o 
   4   5   4       20.44       22.88      1.47 o 
   5   5   4       86.48       88.13      2.82 o 
   6   5   4        3.59        6.26      1.02 o 
   7   5   4      193.06      189.82      5.26 o 
   8   5   4        3.15        1.41      0.75 o 
   9   5   4        8.03        7.88      0.90 o 
  10   5   4       12.43       14.56      1.08 o 
  -9   6   4       13.97       13.68      1.03 o 
  -8   6   4       94.13       84.36      2.74 o 
  -7   6   4        0.09       -0.33      0.97 o 
  -6   6   4        1.85        0.54      1.11 o 
  -5   6   4        4.40        5.11      0.90 o 
  -4   6   4       91.27       80.84      2.68 o 
  -3   6   4        0.04       -0.19      1.36 o 
  -2   6   4     1695.60     1637.92     24.12 o 
  -1   6   4       58.33       57.25      2.51 o 
   0   6   4        1.56        1.70      0.81 o 
   1   6   4      169.52      165.36      4.99 o 
   2   6   4       44.10       46.82      2.16 o 
   3   6   4       22.67       22.59      1.47 o 
   4   6   4       19.27       25.46      1.56 o 
   5   6   4        3.60        4.70      1.03 o 
   6   6   4      104.60      103.07      3.31 o 
   7   6   4       59.88       63.51      2.20 o 
   8   6   4       11.87       14.78      1.02 o 
   9   6   4       24.55       25.02      1.33 o 
  -8   7   4        4.08        4.09      0.73 o 
  -7   7   4        0.67        0.45      0.60 o 
  -6   7   4        0.92        0.06      0.71 o 
  -5   7   4        0.03       -1.10      1.10 o 
  -4   7   4       32.61       31.41      1.62 o 
  -3   7   4      140.34      148.15      4.68 o 
  -2   7   4       95.05       80.27      2.72 o 
  -1   7   4       22.61       19.97      1.43 o 
   0   7   4       23.09       21.23      1.55 o 
   1   7   4       20.63       20.00      1.41 o 
   2   7   4      137.95      135.25      4.46 o 
   3   7   4      126.55      133.85      4.34 o 
   4   7   4       94.91       99.47      2.91 o 
   5   7   4       51.32       51.60      2.02 o 
   6   7   4        7.68        8.55      0.84 o 
   7   7   4        1.12        0.42      1.04 o 
  -6   8   4        0.55       -0.93      0.93 o 
  -5   8   4        5.02        5.64      0.75 o 
  -4   8   4       31.34       30.46      1.41 o 
  -3   8   4       11.45        9.65      1.02 o 
  -2   8   4      287.35      271.56      7.08 o 
  -1   8   4        1.41       -0.15      1.28 o 
   0   8   4       38.90       40.99      1.83 o 
   1   8   4        1.89        2.30      0.88 o 
   2   8   4        2.87        3.03      0.75 o 
   3   8   4       31.75       31.52      1.52 o 
   4   8   4        5.63        6.57      0.81 o 
   5   8   4       22.76       23.55      1.29 o 
  -1   9   4       35.29       30.28      1.38 o 
   0   9   4       18.86       19.14      1.09 o 
 -12   1   5        5.14        6.61      0.81 o 
 -11   1   5        3.93        3.52      0.79 o 
 -10   1   5       16.39       12.05      1.25 o 
  -9   1   5      121.63      116.36      3.65 o 
  -8   1   5       65.71       65.93      2.43 o 
  -7   1   5        1.98       -0.17      1.18 o 
  -6   1   5       32.73       35.21      1.71 o 
  -5   1   5       23.23       21.26      1.14 o 
  -4   1   5       57.38       63.22      1.96 o 
  -3   1   5      158.22      173.30      4.92 o 
  -2   1   5       62.64       76.23      2.56 o 
  -1   1   5      412.74      439.06      8.14 o 
   0   1   5      157.89      173.75      4.68 o 
   1   1   5       44.70       45.38      1.43 o 
   2   1   5      567.90      615.99     10.48 o 
   3   1   5      123.24      127.92      3.58 o 
   4   1   5       23.50       18.01      1.03 o 
   5   1   5      121.95       99.04      3.07 o 
   6   1   5        9.67        8.48      1.02 o 
   7   1   5        1.34        0.92      1.48 o 
   8   1   5      106.15      103.88      3.47 o 
   9   1   5       29.28       25.15      1.54 o 
  10   1   5        1.67       -1.21      1.21 o 
  11   1   5        4.19        6.94      0.77 o 
 -12   2   5        0.59       -1.10      1.10 o 
 -11   2   5        3.76        4.47      0.80 o 
 -10   2   5        1.40        0.86      1.02 o 
  -9   2   5        7.80        8.69      1.13 o 
  -8   2   5      111.74      102.01      3.09 o 
  -7   2   5      423.84      396.66      9.41 o 
  -6   2   5        1.80        0.49      1.18 o 
  -5   2   5        0.37       -0.45      1.14 o 
  -4   2   5      180.82      181.99      5.46 o 
  -3   2   5      131.30      127.74      3.67 o 
  -2   2   5      255.61      317.54      7.04 o 
  -1   2   5       31.55       25.16      1.13 o 
   0   2   5       70.59       70.38      2.22 o 
   1   2   5        1.09        0.88      0.52 o 
   2   2   5       35.29       35.06      1.35 o 
   3   2   5        0.05        0.87      0.49 o 
   4   2   5       16.69       16.47      1.18 o 
   5   2   5      543.44      484.54     10.22 o 
   6   2   5        4.19        0.88      1.73 o 
   7   2   5      343.36      317.50      8.44 o 
   8   2   5        4.89        3.94      1.00 o 
   9   2   5       22.99       22.96      1.48 o 
  10   2   5        0.00       -0.44      0.98 o 
  11   2   5       27.08       27.53      1.30 o 
 -12   3   5       55.23       60.79      1.91 o 
 -11   3   5       52.19       58.66      1.98 o 
 -10   3   5       38.43       37.72      1.73 o 
  -9   3   5       11.12       10.14      1.07 o 
  -8   3   5       11.10        8.69      1.22 o 
  -7   3   5       51.18       41.31      2.00 o 
  -6   3   5      107.83      100.36      3.24 o 
  -5   3   5      204.52      217.44      6.51 o 
  -4   3   5       25.08       27.98      1.47 o 
  -3   3   5       14.87       24.54      1.26 o 
  -2   3   5       37.60       33.91      1.41 o 
  -1   3   5        4.32        2.33      0.60 o 
   0   3   5        4.73        2.77      0.64 o 
   1   3   5      279.32      285.40      6.94 o 
   2   3   5      330.30      313.78      7.50 o 
   3   3   5      236.31      231.93      6.44 o 
   4   3   5       29.73       27.79      1.54 o 
   5   3   5      107.14      110.50      3.42 o 
   6   3   5       44.82       38.14      1.88 o 
   7   3   5        3.50        4.42      0.97 o 
   8   3   5      180.72      179.14      5.25 o 
   9   3   5       21.40       25.22      1.45 o 
  10   3   5        5.83        9.87      0.85 o 
  11   3   5        7.68       10.05      0.86 o 
 -11   4   5        2.69        2.89      0.76 o 
 -10   4   5       45.28       49.01      1.88 o 
  -9   4   5        2.25        1.85      0.70 o 
  -8   4   5        0.22        0.00      1.33 o 
  -7   4   5       53.67       43.52      2.04 o 
  -6   4   5        3.60        2.52      0.70 o 
  -5   4   5       59.37       47.09      2.01 o 
  -4   4   5       61.80       56.75      2.18 o 
  -3   4   5       31.40       29.44      1.61 o 
  -2   4   5      291.88      284.99      7.44 o 
  -1   4   5        0.61        0.94      1.09 o 
   0   4   5      431.92      382.34      8.74 o 
   1   4   5      340.97      336.91      8.17 o 
   2   4   5       10.92       13.44      1.16 o 
   3   4   5       63.05       62.25      2.25 o 
   4   4   5        2.95        3.52      0.81 o 
   5   4   5       35.65       30.79      1.72 o 
   6   4   5      456.91      454.28     10.50 o 
   7   4   5      173.92      168.14      4.93 o 
   8   4   5       67.12       64.09      2.30 o 
   9   4   5        2.22        0.70      1.12 o 
  10   4   5       26.82       31.19      1.47 o 
 -10   5   5        8.06        4.88      0.91 o 
  -9   5   5        8.63        6.88      0.86 o 
  -8   5   5        5.37        4.08      0.95 o 
  -7   5   5        1.08        1.35      0.78 o 
  -6   5   5        6.27        8.91      1.00 o 
  -5   5   5        1.73       -1.46      1.46 o 
  -4   5   5      326.81      309.55      8.37 o 
  -3   5   5       49.16      112.84      3.56 o 
  -2   5   5      138.89      128.90      4.29 o 
  -1   5   5       72.25       64.78      2.37 o 
   0   5   5        3.78        4.20      0.76 o 
   1   5   5       85.73       80.96      2.68 o 
   2   5   5      280.41      266.22      7.64 o 
   3   5   5        3.25        2.75      0.88 o 
   4   5   5       18.46       19.12      1.46 o 
   5   5   5      100.11       96.33      3.04 o 
   6   5   5       16.18       14.13      1.34 o 
   7   5   5       24.02       23.15      1.43 o 
   8   5   5        6.84        8.34      0.95 o 
   9   5   5        4.59        4.65      0.69 o 
  -9   6   5        0.00       -0.19      0.84 o 
  -8   6   5       11.77       12.73      0.99 o 
  -7   6   5       18.31       17.00      1.25 o 
  -6   6   5        0.01        0.80      0.61 o 
  -5   6   5       28.24       27.43      1.59 o 
  -4   6   5      131.46      123.07      3.74 o 
  -3   6   5      118.81       97.69      3.05 o 
  -2   6   5        6.43        5.47      1.15 o 
  -1   6   5        4.19        3.30      0.96 o 
   0   6   5        0.02        0.75      1.27 o 
   1   6   5       64.48       55.21      2.29 o 
   2   6   5       45.11       38.47      1.93 o 
   3   6   5       74.88       82.83      2.74 o 
   4   6   5       16.90       19.22      1.36 o 
   5   6   5        6.59        8.31      0.96 o 
   6   6   5       59.36       59.96      2.21 o 
   7   6   5       22.80       20.27      1.24 o 
   8   6   5        7.83        5.98      0.90 o 
  -7   7   5        0.29       -0.93      1.03 o 
  -6   7   5       16.43       16.66      1.11 o 
  -5   7   5       35.56       33.38      1.60 o 
  -4   7   5      162.84      151.44      4.49 o 
  -3   7   5      176.44      167.61      4.81 o 
  -2   7   5       67.89       56.82      2.23 o 
  -1   7   5      154.63      144.45      4.52 o 
   0   7   5        0.49        1.78      0.86 o 
   1   7   5       39.01       40.89      1.93 o 
   2   7   5      307.05      300.19      8.05 o 
   3   7   5       29.86       34.50      1.68 o 
   4   7   5        2.26        2.13      0.74 o 
   5   7   5        8.20        8.85      0.92 o 
   6   7   5        0.46       -0.52      0.82 o 
  -5   8   5        2.49        2.35      0.59 o 
  -4   8   5        2.26        1.60      0.66 o 
  -3   8   5      169.96      160.02      4.83 o 
  -2   8   5      217.78      191.18      5.41 o 
  -1   8   5        6.86        7.65      0.98 o 
   0   8   5       14.85       16.92      1.16 o 
   1   8   5        0.11        0.61      0.89 o 
   2   8   5       48.54       44.20      1.70 o 
   3   8   5       16.44       19.56      1.22 o 
   4   8   5        0.00        0.62      0.75 o 
 -12   0   6       13.35       15.59      1.16 o 
 -11   0   6        2.17        1.43      0.64 o 
 -10   0   6       87.91       77.09      2.59 o 
  -9   0   6      179.52      182.51      5.30 o 
  -8   0   6      517.41      483.34     11.03 o 
  -7   0   6      247.28      230.48      7.07 o 
  -6   0   6       21.00       24.53      1.52 o 
  -5   0   6       97.67       90.50      2.71 o 
  -4   0   6      226.89      203.99      6.00 o 
  -3   0   6      998.00     1085.72     16.49 o 
  -2   0   6      581.22      949.00     14.76 o 
  -1   0   6        1.91        5.45      0.66 o 
   0   0   6      335.09      460.48      9.02 o 
   1   0   6      113.26      121.64      3.57 o 
   2   0   6       20.84       31.81      1.34 o 
   3   0   6      169.19      170.60      4.53 o 
   4   0   6      257.39      250.22      6.89 o 
   5   0   6      399.72      367.26      8.89 o 
   6   0   6      593.60      547.55     11.57 o 
   7   0   6        4.49        3.67      0.88 o 
   8   0   6       49.55       52.38      2.15 o 
   9   0   6        1.15        0.49      1.30 o 
  10   0   6        8.12       10.62      0.93 o 
  11   0   6        9.15       10.49      0.96 o 
 -12   1   6       14.11       19.40      1.15 o 
 -11   1   6        1.26        1.66      0.68 o 
 -10   1   6       11.02       11.03      1.14 o 
  -9   1   6       63.98       63.39      2.40 o 
  -8   1   6       22.19       19.18      1.58 o 
  -7   1   6       79.17       68.88      2.52 o 
  -6   1   6        4.49        4.37      0.86 o 
  -5   1   6       96.00       99.52      3.08 o 
  -4   1   6       97.84      101.05      3.04 o 
  -3   1   6       33.74       38.45      1.49 o 
  -2   1   6       30.57       40.09      1.46 o 
  -1   1   6       51.80       51.16      1.67 o 
   0   1   6       47.05       59.36      1.82 o 
   1   1   6       36.89       36.19      1.40 o 
   2   1   6        0.92        2.65      0.64 o 
   3   1   6       11.42       12.26      1.03 o 
   4   1   6       15.43       16.52      1.25 o 
   5   1   6        1.13        0.52      1.17 o 
   6   1   6       76.29       71.30      2.63 o 
   7   1   6        7.03        6.67      1.05 o 
   8   1   6        9.53       12.05      1.09 o 
   9   1   6       31.87       32.55      1.63 o 
  10   1   6        1.11        0.64      1.09 o 
  11   1   6        2.28        4.78      0.74 o 
 -11   2   6        3.48        4.68      0.80 o 
 -10   2   6       21.96       23.55      1.40 o 
  -9   2   6       11.06       16.79      1.28 o 
  -8   2   6       28.65       27.15      1.60 o 
  -7   2   6       69.61       63.09      2.43 o 
  -6   2   6       35.80       37.90      1.80 o 
  -5   2   6       79.71       76.87      2.51 o 
  -4   2   6      239.96      224.89      6.48 o 
  -3   2   6        3.53        2.65      0.67 o 
  -2   2   6       53.71       53.87      1.77 o 
  -1   2   6        9.43       10.20      0.90 o 
   0   2   6      803.68      725.49     12.52 o 
   1   2   6        7.15        8.82      0.85 o 
   2   2   6        0.61        0.76      1.10 o 
   3   2   6        4.41        4.82      0.83 o 
   4   2   6       31.84       26.01      1.47 o 
   5   2   6       42.57       31.80      1.74 o 
   6   2   6      365.51      336.51      8.72 o 
   7   2   6        6.08        6.25      1.00 o 
   8   2   6        2.94        2.80      0.74 o 
   9   2   6        0.51        1.03      0.71 o 
  10   2   6        0.11        0.28      0.57 o 
 -11   3   6       15.13       18.63      1.22 o 
 -10   3   6       27.99       29.16      1.49 o 
  -9   3   6       24.42       20.80      1.46 o 
  -8   3   6       57.06       51.80      2.22 o 
  -7   3   6       59.55       50.01      2.20 o 
  -6   3   6        1.31        1.30      1.38 o 
  -5   3   6        0.73        1.00      0.59 o 
  -4   3   6       16.63       10.86      1.27 o 
  -3   3   6       93.27      105.17      3.21 o 
  -2   3   6        0.14        0.45      0.65 o 
  -1   3   6       11.17        8.12      0.93 o 
   0   3   6       20.45       19.08      1.28 o 
   1   3   6      208.97      190.26      6.01 o 
   2   3   6      344.29      325.18      8.14 o 
   3   3   6       63.60       58.02      2.19 o 
   4   3   6      178.83      175.24      5.05 o 
   5   3   6        0.27        0.93      1.00 o 
   6   3   6      150.97      131.46      4.40 o 
   7   3   6       59.93       46.26      2.18 o 
   8   3   6       29.31       28.72      1.57 o 
   9   3   6        9.58        9.43      0.93 o 
  10   3   6       13.89       15.02      1.10 o 
 -10   4   6        0.60        0.46      0.92 o 
  -9   4   6        6.37        3.67      0.84 o 
  -8   4   6        0.78       -1.34      1.34 o 
  -7   4   6        0.73        1.23      0.81 o 
  -6   4   6       19.95       18.08      1.40 o 
  -5   4   6      186.50      180.98      5.25 o 
  -4   4   6      263.09      273.63      7.72 o 
  -3   4   6      133.17      136.22      4.42 o 
  -2   4   6        0.07        0.88      1.04 o 
  -1   4   6       29.57       23.75      1.45 o 
   0   4   6       71.76       75.84      2.55 o 
   1   4   6       91.23       91.64      2.83 o 
   2   4   6       31.22       26.82      1.68 o 
   3   4   6        7.05        6.26      1.01 o 
   4   4   6       11.45       12.56      1.24 o 
   5   4   6       65.12       62.26      2.37 o 
   6   4   6        1.95        2.45      0.78 o 
   7   4   6       71.87       78.88      2.53 o 
   8   4   6        1.69        2.44      0.74 o 
   9   4   6        0.05        2.02      0.51 o 
  -9   5   6        6.58        6.25      0.85 o 
  -8   5   6       40.15       40.53      1.74 o 
  -7   5   6       14.20       11.96      1.22 o 
  -6   5   6       15.82       18.03      1.37 o 
  -5   5   6       82.39       71.13      2.56 o 
  -4   5   6       61.64       53.30      2.29 o 
  -3   5   6        8.95       10.94      1.25 o 
  -2   5   6      122.06      116.02      3.72 o 
  -1   5   6      159.86      144.52      4.65 o 
   0   5   6       42.77       44.00      2.03 o 
   1   5   6      292.65      276.06      7.91 o 
   2   5   6      481.77      463.81     10.58 o 
   3   5   6      172.61      177.93      5.21 o 
   4   5   6       44.42       42.18      1.98 o 
   5   5   6        0.21        0.98      0.67 o 
   6   5   6       26.58       26.89      1.55 o 
   7   5   6      113.11      106.31      3.11 o 
   8   5   6       90.32       94.67      2.99 o 
  -8   6   6        0.96        1.83      0.60 o 
  -7   6   6        8.03        6.32      0.80 o 
  -6   6   6        2.17        3.24      0.71 o 
  -5   6   6        5.76        3.88      0.90 o 
  -4   6   6        6.62        8.56      1.01 o 
  -3   6   6        1.52       -0.71      1.25 o 
  -2   6   6       96.53       87.14      2.78 o 
  -1   6   6       66.14       60.68      2.35 o 
   0   6   6      112.72      112.67      3.46 o 
   1   6   6       25.85       24.12      1.53 o 
   2   6   6       55.56       52.25      2.16 o 
   3   6   6       48.56       43.84      1.99 o 
   4   6   6       35.70       35.51      1.68 o 
   5   6   6      124.40      128.81      4.01 o 
   6   6   6       50.99       54.22      1.93 o 
   7   6   6       34.61       34.64      1.53 o 
  -6   7   6        4.46        3.86      0.80 o 
  -5   7   6       12.51       15.13      1.01 o 
  -4   7   6        0.91        0.00      1.17 o 
  -3   7   6       56.38       44.09      1.85 o 
  -2   7   6       14.76       16.26      1.17 o 
  -1   7   6       16.28       14.26      1.23 o 
   0   7   6       27.30       26.37      1.42 o 
   1   7   6        1.31        1.48      0.70 o 
   2   7   6       22.09       16.77      1.18 o 
   3   7   6        7.95        7.61      0.92 o 
   4   7   6        2.39        2.47      0.67 o 
   5   7   6        1.53        1.12      0.64 o 
  -3   8   6      141.88      129.35      3.81 o 
  -2   8   6        1.24        0.19      0.96 o 
  -1   8   6        3.10        3.77      0.69 o 
   0   8   6        3.85        2.64      0.77 o 
   1   8   6        4.66        4.81      0.74 o 
   2   8   6        1.80        0.59      0.91 o 
 -11   1   7        0.85        3.84      0.62 o 
 -10   1   7       10.38        9.34      0.98 o 
  -9   1   7        4.60        5.59      0.91 o 
  -8   1   7      250.69      242.93      7.51 o 
  -7   1   7      102.18       95.87      3.04 o 
  -6   1   7       90.96       94.45      2.95 o 
  -5   1   7        2.61        1.08      1.32 o 
  -4   1   7        0.30       -1.16      1.16 o 
  -3   1   7        1.65        1.33      0.77 o 
  -2   1   7      138.59      149.19      4.43 o 
  -1   1   7       62.66       70.79      2.32 o 
   0   1   7        0.03        1.11      1.18 o 
   1   1   7        3.75        3.63      0.75 o 
   2   1   7        0.29        0.67      0.98 o 
   3   1   7       23.87       20.88      1.37 o 
   4   1   7      398.94      395.35      9.51 o 
   5   1   7      289.39      244.51      7.41 o 
   6   1   7      174.48      158.25      4.86 o 
   7   1   7        6.46        8.82      1.01 o 
   8   1   7        0.66        2.10      0.72 o 
   9   1   7        1.93        2.14      0.70 o 
  10   1   7       66.14       86.54      2.72 o 
 -11   2   7       13.05       14.45      1.09 o 
 -10   2   7       59.69       57.89      2.09 o 
  -9   2   7       76.00       71.93      2.45 o 
  -8   2   7       27.78       28.98      1.64 o 
  -7   2   7       15.38       17.44      1.37 o 
  -6   2   7       54.55       41.42      2.06 o 
  -5   2   7      159.27      150.75      4.73 o 
  -4   2   7      202.70      178.86      5.09 o 
  -3   2   7      447.39      448.58     10.06 o 
  -2   2   7       10.11        9.92      1.03 o 
  -1   2   7        1.96        2.00      0.71 o 
   0   2   7       93.27       90.61      3.00 o 
   1   2   7      241.95      237.14      6.88 o 
   2   2   7       93.22       88.23      2.74 o 
   3   2   7       44.82       45.64      1.97 o 
   4   2   7       86.59       88.63      2.80 o 
   5   2   7       67.01       55.53      2.25 o 
   6   2   7       30.99       34.89      1.88 o 
   7   2   7       30.53       29.23      1.62 o 
   8   2   7        2.58        2.77      0.75 o 
   9   2   7        2.94        4.06      0.71 o 
 -10   3   7       11.90       14.06      1.03 o 
  -9   3   7       24.66       26.26      1.48 o 
  -8   3   7        6.65        7.56      0.96 o 
  -7   3   7        9.05        8.84      1.15 o 
  -6   3   7        2.60        2.60      0.75 o 
  -5   3   7      348.97      326.26      8.66 o 
  -4   3   7       18.16       16.41      1.30 o 
  -3   3   7        5.17        5.81      0.93 o 
  -2   3   7      575.58      608.08     12.21 o 
  -1   3   7        1.64        2.70      0.86 o 
   0   3   7      157.76      150.58      4.59 o 
   1   3   7      107.81       84.93      2.72 o 
   2   3   7       75.90       71.02      2.50 o 
   3   3   7       68.58       66.41      2.43 o 
   4   3   7      109.13       89.23      2.87 o 
   5   3   7        7.81        6.72      1.01 o 
   6   3   7        0.43       -0.35      1.19 o 
   7   3   7        2.74        2.55      0.73 o 
   8   3   7       43.60       41.98      1.72 o 
   9   3   7        5.53        6.41      0.91 o 
 -10   4   7       25.35       24.72      1.23 o 
  -9   4   7        1.06        0.71      1.05 o 
  -8   4   7        3.80        4.71      0.84 o 
  -7   4   7       34.29       40.08      1.85 o 
  -6   4   7        4.09        4.12      0.88 o 
  -5   4   7        0.37        0.92      1.34 o 
  -4   4   7       35.87       38.11      1.90 o 
  -3   4   7       10.57       11.22      1.15 o 
  -2   4   7       14.68       12.23      1.28 o 
  -1   4   7      110.92       93.84      2.94 o 
   0   4   7       19.94       15.56      1.37 o 
   1   4   7      233.36      199.03      5.57 o 
   2   4   7       13.87       12.80      1.23 o 
   3   4   7        0.62       -0.56      1.33 o 
   4   4   7       73.87       68.60      2.45 o 
   5   4   7       39.48       39.66      1.86 o 
   6   4   7        0.05        0.77      0.61 o 
   7   4   7        4.91        2.91      0.81 o 
   8   4   7       22.80       22.11      1.17 o 
  -9   5   7        6.90        8.85      0.75 o 
  -8   5   7        5.56        4.72      0.77 o 
  -7   5   7        1.76        2.15      0.61 o 
  -6   5   7        2.32        1.87      0.81 o 
  -5   5   7       29.92       22.89      1.42 o 
  -4   5   7        0.55        0.88      1.21 o 
  -3   5   7        7.54        5.66      1.04 o 
  -2   5   7       43.74       40.55      1.91 o 
  -1   5   7       25.72       25.16      1.58 o 
   0   5   7       13.92       15.70      1.33 o 
   1   5   7        5.47        2.86      0.94 o 
   2   5   7        6.09        4.68      0.98 o 
   3   5   7       25.29       24.10      1.48 o 
   4   5   7        0.02       -1.06      1.06 o 
   5   5   7        2.98        3.32      0.65 o 
   6   5   7       12.86       12.53      1.03 o 
   7   5   7       20.88       24.27      1.35 o 
  -7   6   7       11.05       15.69      1.03 o 
  -6   6   7        2.67        2.10      0.68 o 
  -5   6   7       15.06       14.27      1.11 o 
  -4   6   7       19.17       19.98      1.36 o 
  -3   6   7        0.60        0.94      1.22 o 
  -2   6   7        0.03        0.97      0.49 o 
  -1   6   7        0.35        0.00      1.06 o 
   0   6   7        1.64       -0.33      1.37 o 
   1   6   7       23.88       23.22      1.40 o 
   2   6   7        3.31        4.70      0.76 o 
   3   6   7        8.09        9.28      0.97 o 
   4   6   7        0.49        0.79      0.96 o 
   5   6   7        0.20        1.57      0.50 o 
   6   6   7       37.69       42.81      1.57 o 
  -5   7   7       10.28       10.62      0.90 o 
  -4   7   7        0.12       -0.10      0.57 o 
  -3   7   7        1.36        2.62      0.60 o 
  -2   7   7        3.56        3.21      0.75 o 
  -1   7   7        2.46        3.24      0.70 o 
   0   7   7        4.90        4.59      0.72 o 
   1   7   7        0.01       -0.82      0.91 o 
   2   7   7       45.40       39.57      1.55 o 
   3   7   7       10.27       10.18      1.01 o 
 -10   0   8       37.74       37.62      1.57 o 
  -9   0   8        2.02        2.05      0.77 o 
  -8   0   8        8.05        7.80      1.06 o 
  -7   0   8        8.79        8.03      1.05 o 
  -6   0   8      262.00      244.83      7.40 o 
  -5   0   8      131.13      125.66      3.83 o 
  -4   0   8      518.07      534.31     11.62 o 
  -3   0   8       26.78       34.95      1.84 o 
  -2   0   8       23.69       34.26      1.77 o 
  -1   0   8      510.12      860.62     15.26 o 
   0   0   8      271.41      282.58      7.85 o 
   1   0   8      198.35      225.07      6.88 o 
   2   0   8       31.13       32.06      1.77 o 
   3   0   8       96.76       96.46      2.95 o 
   4   0   8      194.86      193.63      5.38 o 
   5   0   8      314.90      286.80      7.99 o 
   6   0   8        0.16        1.45      0.75 o 
   7   0   8       36.01       33.33      1.64 o 
   8   0   8       15.89       19.93      1.26 o 
   9   0   8       12.07       13.52      1.09 o 
 -10   1   8        6.92        8.12      0.81 o 
  -9   1   8        1.90        2.12      0.76 o 
  -8   1   8       20.55       21.65      1.43 o 
  -7   1   8        7.62        7.38      0.99 o 
  -6   1   8      132.08      128.86      4.47 o 
  -5   1   8       77.09       68.38      2.55 o 
  -4   1   8        8.96       12.72      1.22 o 
  -3   1   8       29.14       30.99      1.74 o 
  -2   1   8       93.23      101.97      3.07 o 
  -1   1   8        2.28        2.31      0.97 o 
   0   1   8      171.86      168.10      5.02 o 
   1   1   8      116.34      101.07      3.08 o 
   2   1   8       60.22       71.41      2.50 o 
   3   1   8        0.33        1.12      0.70 o 
   4   1   8        0.16       -0.37      1.09 o 
   5   1   8       77.08       79.33      2.71 o 
   6   1   8        0.30        0.17      1.34 o 
   7   1   8       27.64       28.71      1.52 o 
   8   1   8        6.38        7.31      0.88 o 
   9   1   8        0.02        0.18      0.77 o 
 -10   2   8        0.05        0.10      0.85 o 
  -9   2   8       51.29       54.13      1.93 o 
  -8   2   8       11.68       10.78      1.01 o 
  -7   2   8        0.08        1.03      1.26 o 
  -6   2   8       20.68       17.94      1.43 o 
  -5   2   8       64.93       59.48      2.37 o 
  -4   2   8       31.42       34.63      1.83 o 
  -3   2   8       28.87       26.13      1.65 o 
  -2   2   8       14.97       11.24      1.26 o 
  -1   2   8       33.36       38.60      1.90 o 
   0   2   8       42.96       39.02      1.93 o 
   1   2   8       70.07       63.35      2.37 o 
   2   2   8       17.19       14.78      1.31 o 
   3   2   8       89.47       90.53      2.84 o 
   4   2   8       16.38       15.42      1.27 o 
   5   2   8      113.12      100.03      3.29 o 
   6   2   8        0.03       -0.65      1.22 o 
   7   2   8        3.77        5.40      0.83 o 
   8   2   8        9.78       12.66      0.97 o 
  -9   3   8        7.26        8.33      0.86 o 
  -8   3   8       24.25       27.52      1.49 o 
  -7   3   8       20.79       23.23      1.38 o 
  -6   3   8       72.25       70.69      2.45 o 
  -5   3   8        5.89        3.77      0.88 o 
  -4   3   8       14.82       17.63      1.50 o 
  -3   3   8        5.36        4.71      0.96 o 
  -2   3   8       26.35       32.31      1.77 o 
  -1   3   8       33.80       35.37      1.77 o 
   0   3   8      166.49      139.49      4.51 o 
   1   3   8      197.13      173.61      5.13 o 
   2   3   8        6.99        8.64      1.01 o 
   3   3   8       26.64       27.82      1.61 o 
   4   3   8        5.55        7.81      1.06 o 
   5   3   8       57.32       53.36      2.15 o 
   6   3   8        4.48        4.71      0.85 o 
   7   3   8        2.35        3.29      0.72 o 
   8   3   8        0.42       -0.47      0.86 o 
  -8   4   8        1.85        1.17      0.53 o 
  -7   4   8        5.27        4.21      0.86 o 
  -6   4   8        0.04       -0.77      0.94 o 
  -5   4   8       11.67        9.64      1.10 o 
  -4   4   8       18.35        1.75      2.78 o 
  -3   4   8       86.61       79.48      2.66 o 
  -2   4   8       14.66        9.05      1.14 o 
  -1   4   8        0.03       -1.31      1.31 o 
   0   4   8        0.13        0.55      1.23 o 
   1   4   8        0.16       -0.58      0.73 o 
   2   4   8       57.83       51.86      2.12 o 
   3   4   8        3.74        2.06      0.75 o 
   4   4   8       37.81       35.09      1.72 o 
   5   4   8       22.29       27.83      1.46 o 
   6   4   8        0.00        0.50      0.85 o 
   7   4   8        7.92        8.79      0.86 o 
  -7   5   8        4.17        5.06      0.80 o 
  -6   5   8        1.55        1.65      0.61 o 
  -5   5   8        3.99        3.05      0.76 o 
  -4   5   8        0.53       -0.15      1.17 o 
  -3   5   8       18.66       19.85      1.31 o 
  -2   5   8       15.98       14.46      1.18 o 
  -1   5   8       24.57       24.64      1.51 o 
   0   5   8       23.64       24.81      1.49 o 
   1   5   8       38.52       36.35      1.79 o 
   2   5   8        4.58        3.14      0.85 o 
   3   5   8       11.54       13.25      1.06 o 
   4   5   8       18.40       20.09      1.22 o 
   5   5   8       18.56       23.06      1.23 o 
   6   5   8       18.35       23.25      1.22 o 
  -5   6   8       36.25       36.24      1.57 o 
  -4   6   8        0.82        1.06      0.61 o 
  -3   6   8        0.48        0.25      0.93 o 
  -2   6   8        3.03        2.83      0.64 o 
  -1   6   8        8.19        9.83      0.94 o 
   0   6   8        0.26       -0.96      0.96 o 
   1   6   8       15.26       16.79      1.06 o 
   2   6   8        0.18        2.07      0.49 o 
   3   6   8        4.34        6.10      0.71 o 
   4   6   8       43.03       48.60      1.71 o 
  -1   7   8        8.20       10.16      0.85 o 
   0   7   8       23.64       24.73      1.28 o 
  -9   1   9       21.39       22.93      1.31 o 
  -8   1   9        1.73        1.39      0.56 o 
  -7   1   9       15.22       15.75      1.18 o 
  -6   1   9      300.83      284.01      7.88 o 
  -5   1   9        0.11       -0.71      1.39 o 
  -4   1   9        0.14        0.18      1.01 o 
  -3   1   9      339.86      396.84      9.85 o 
  -2   1   9       11.61       11.23      1.22 o 
  -1   1   9      140.50      164.95      4.99 o 
   0   1   9      558.28      578.92     12.18 o 
   1   1   9      210.96      217.19      5.83 o 
   3   1   9       57.45       49.26      2.13 o 
   4   1   9       31.25       34.26      1.76 o 
   5   1   9        2.71        2.19      0.61 o 
   6   1   9       28.52       27.53      1.43 o 
   7   1   9        6.22        6.90      0.78 o 
  -9   2   9        9.86       11.19      0.92 o 
  -8   2   9        1.70        2.12      0.64 o 
  -7   2   9       10.83       10.05      1.06 o 
  -6   2   9       30.91       29.27      1.75 o 
  -5   2   9        0.11       -0.34      0.99 o 
  -4   2   9       53.87       48.33      2.21 o 
  -3   2   9       27.52       23.23      1.55 o 
  -2   2   9      187.26      183.99      5.30 o 
  -1   2   9       94.73       91.79      2.90 o 
   0   2   9        0.85        2.28      0.79 o 
   1   2   9       13.72       12.61      1.19 o 
   2   2   9       38.16       34.50      1.78 o 
   3   2   9        6.83        5.53      0.82 o 
   4   2   9      176.38      171.32      4.87 o 
   5   2   9       12.86        8.94      0.97 o 
   6   2   9        2.16       -0.38      1.32 o 
   7   2   9        3.62        3.43      0.73 o 
  -8   3   9        6.28        4.59      0.81 o 
  -7   3   9       12.95       11.97      1.07 o 
  -6   3   9        0.00       -0.43      1.02 o 
  -5   3   9        0.16        1.07      0.63 o 
  -4   3   9        1.81       -0.17      1.28 o 
  -3   3   9        1.66        0.00      0.95 o 
  -2   3   9        5.31        4.93      0.94 o 
  -1   3   9        0.62        0.18      1.08 o 
   0   3   9       29.30       28.11      1.59 o 
   1   3   9        0.35        0.17      1.06 o 
   2   3   9        4.43        4.12      0.86 o 
   3   3   9       24.83       23.36      1.49 o 
   4   3   9      106.38      114.75      3.77 o 
   5   3   9      100.83      110.25      3.47 o 
   6   3   9        0.97       -0.85      1.16 o 
  -7   4   9        0.12       -0.93      0.93 o 
  -6   4   9        0.31        0.71      0.96 o 
  -5   4   9       16.30       18.92      1.21 o 
  -4   4   9        8.72        8.81      1.08 o 
  -3   4   9        1.13        1.08      1.15 o 
  -2   4   9       36.86       40.94      1.81 o 
  -1   4   9        4.61        6.06      0.88 o 
   0   4   9        4.30        2.95      0.75 o 
   1   4   9        6.75        9.89      0.98 o 
   2   4   9        0.94        2.51      0.55 o 
   3   4   9       64.56       64.28      2.16 o 
   4   4   9        3.97        3.61      0.74 o 
   5   4   9       18.72       15.66      1.20 o 
  -6   5   9       14.06       13.18      1.04 o 
  -5   5   9       15.46       15.29      1.12 o 
  -4   5   9        2.17        0.46      1.12 o 
  -3   5   9       22.88       22.71      1.30 o 
  -2   5   9        2.07        0.26      0.65 o 
  -1   5   9        5.23        4.09      0.81 o 
   0   5   9       12.57       11.90      1.02 o 
   1   5   9        4.67        3.81      0.70 o 
   2   5   9        2.60        3.08      0.69 o 
   3   5   9        7.03        6.73      0.78 o 
   4   5   9       35.65       40.14      1.55 o 
  -2   6   9       32.70       38.56      1.57 o 
  -1   6   9        7.69        7.60      0.80 o 
   0   6   9        0.01       -0.36      0.86 o 
   1   6   9        1.87        0.67      0.75 o 
  -8   0  10        0.32       -0.26      0.76 o 
  -7   0  10        1.67        0.79      0.88 o 
  -6   0  10        0.00       -1.00      1.00 o 
  -5   0  10       27.59       33.62      1.63 o 
  -4   0  10       63.13       68.81      2.44 o 
  -3   0  10      145.12      216.03      6.75 o 
  -2   0  10      102.91      185.22      5.18 o 
  -1   0  10       25.49       39.25      1.90 o 
   0   0  10       57.24       67.56      2.51 o 
   1   0  10       38.97       41.80      1.89 o 
   2   0  10       11.33       12.80      1.15 o 
   3   0  10       72.97       78.17      2.40 o 
   4   0  10       12.09       12.02      1.04 o 
   5   0  10        0.85        1.11      0.57 o 
   6   0  10        8.84        9.23      0.95 o 
  -8   1  10        0.04        0.08      0.74 o 
  -7   1  10       24.61       25.07      1.31 o 
  -6   1  10       21.98       23.03      1.39 o 
  -5   1  10        5.33        5.14      0.84 o 
  -4   1  10       20.43       23.29      1.47 o 
  -3   1  10       40.01       44.35      1.97 o 
  -2   1  10       11.63       12.64      1.24 o 
  -1   1  10       25.37       25.61      1.65 o 
   0   1  10       30.65       31.52      1.68 o 
   1   1  10       58.66       62.63      2.26 o 
   2   1  10       38.45       35.31      1.69 o 
   3   1  10        1.45        1.98      0.65 o 
   4   1  10        8.82       11.17      0.97 o 
   5   1  10        1.58        2.36      0.61 o 
   6   1  10       14.45       15.08      1.01 o 
  -7   2  10       27.21       25.78      1.37 o 
  -6   2  10        7.28        9.30      0.84 o 
  -5   2  10       57.16       62.55      2.15 o 
  -4   2  10        3.49        3.09      0.83 o 
  -3   2  10       15.01       16.42      1.29 o 
  -2   2  10        0.08        2.03      0.63 o 
  -1   2  10       37.48       33.48      1.73 o 
   0   2  10       48.61       54.47      2.14 o 
   1   2  10        1.56        3.71      0.79 o 
   2   2  10        9.78        7.00      0.96 o 
   3   2  10        8.61       11.19      1.01 o 
   4   2  10       11.83       13.17      1.03 o 
   5   2  10        0.00        0.60      0.77 o 
  -6   3  10        1.52        1.97      0.65 o 
  -5   3  10        4.78        3.90      0.82 o 
  -4   3  10       15.12       17.84      1.22 o 
  -3   3  10        6.89        6.06      0.89 o 
  -2   3  10        9.23        8.91      0.98 o 
  -1   3  10       17.34       16.60      1.24 o 
   0   3  10       55.09       52.96      2.02 o 
   1   3  10       27.03       20.04      1.32 o 
   2   3  10       61.27       59.10      1.97 o 
   3   3  10        6.05        6.97      0.85 o 
   4   3  10        4.69        1.92      0.80 o 
  -5   4  10       22.79       28.49      1.38 o 
  -4   4  10        2.30        0.72      1.07 o 
  -3   4  10        0.18        0.72      0.61 o 
  -2   4  10       19.41       17.56      1.14 o 
  -1   4  10        1.52        1.20      0.57 o 
   0   4  10        0.55        0.90      0.57 o 
   1   4  10        5.84        5.74      0.78 o 
   2   4  10       16.05       14.17      1.14 o 
   3   4  10       29.08       30.01      1.40 o 
  -2   5  10        1.39        1.40      0.57 o 
  -1   5  10        0.07       -0.59      0.92 o 
   0   5  10        8.62       10.89      0.86 o 
  -5   1  11        0.32       -0.09      0.76 o 
  -4   1  11        1.02        1.17      0.57 o 
  -3   1  11        0.64        0.00      1.00 o 
  -2   1  11        4.32        3.83      0.77 o 
  -1   1  11       55.22       65.19      2.13 o 
   0   1  11        0.58        1.03      0.52 o 
   1   1  11       22.18       22.18      1.22 o 
   2   1  11        8.33        9.37      0.84 o 
   3   1  11       27.41       31.67      1.44 o 
  -5   2  11        0.46        0.91      0.57 o 
  -4   2  11       13.62       13.50      1.10 o 
  -3   2  11        5.99        5.64      0.73 o 
  -2   2  11        0.02        0.31      0.53 o 
  -1   2  11       29.02       33.84      1.50 o 
   0   2  11        0.24        1.34      0.53 o 
   1   2  11        4.61        5.52      0.75 o 
   2   2  11       25.18       26.45      1.35 o 
  -3   3  11        2.32        2.53      0.73 o 
  -2   3  11       29.91       28.34      1.41 o 
  -1   3  11       33.36       29.52      1.42 o 
   0   3  11       16.57       19.56      1.11 o 
   1   3  11       12.60        7.71      0.89 o 
                                                 
